# Supplementary material for: (1H-Imidazole-κN 3){N-[1-(2-oxidophenyl-κO)ethyl­idene]-l-phenyl­alaninato-κ2 N,O}copper(II)
Source: Acta Crystallogr Sect E Struct Rep Online. 2008 Sep 6;64(Pt 10):m1228. doi: 10.1107/S160053680802758X (PMC2959325; doi:10.1107/S160053680802758X)
Supplement: Supplementary file 1 [file e-64-m1228-sup1.cif]

##############################################################################
###                                                                        ###
###        Electronic paper (Acta Crystallographica Section E)             ###
###                                                                        ###
##############################################################################
#                                                                            #
# This CIF contains the data in a paper accepted for publication in Acta     #
# Crystallographica Section E. It conforms to the requirements of Notes      #
# for Authors for Section E, and has been peer reviewed under the auspices   #
# of the IUCr Commission on Journals.                                        #
#                                                                            #
# Full details of the Crystallographic Information File format               #
# are given in the paper "The Crystallographic Information File (CIF):       #
# a New Standard Archive File for Crystallography" by S. R. Hall, F. H.      #
# Allen and I. D. Brown [Acta Cryst. (1991), A47, 655-685].                  #
#                                                                            #
# The current version of the core CIF dictionary is obtainable from          #
# ftp://ftp.iucr.org/pub/cif_core.dic. The current version number is 2.4.    #
#                                                                            #
# Software is freely available for graphical display of the structure(s) in  #
# this CIF.  For information consult the CIF home page http://www.iucr.org/  #
# cif/home.html                                                              #
#                                                                            #
# This file may be used for bona fide research purposes within the           #
# scientific community so long as proper attribution is given to the journal # 
# article from which it was obtained.                                        #
#                                                                            #
##############################################################################
                                             
data_global
_audit_creation_method     'SHELXL-97'
_journal_date_recd_electronic     2008-08-19
_journal_date_accepted     2008-08-28
_journal_name_full     'Acta Crystallographica, Section E'
_journal_year     2008
_journal_volume     64
_journal_issue     10
_journal_page_first     m1228
_journal_page_last     m1228
_journal_paper_category     QM
_journal_coeditor_code     CI2661
_publ_contact_author_name     'Zhao, Gan-Qing'
_publ_contact_author_address
;
  School of Chemistry and Chemical Engineering
    Pingdingshan University
    Pingdingshan 467000
    People's Republic of China
;
_publ_contact_author_email     zgq1118@163.com
_publ_contact_author_fax     '86 375 4910185'
_publ_contact_author_phone     '86 375 4910032'
_publ_section_title
;\
(1<i>H</i>-Imidazole-\k<i>N</i>^3^){<i>N</i>-[1-(2-oxidophenyl-\kO)ethylidene]-\
L-phenylalaninato-\k^2^<i>N</i>,<i>O</i>}copper(II)
;
loop_
    _publ_author_name
    _publ_author_footnote
    _publ_author_address
    'Han, Yong-Jun' .
; School of Chemistry and Chemical Engineering
    Pingdingshan University
    Pingdingshan 467000
    People's Republic of China
;
    'Zhao, Gan-Qing' .
;
  School of Chemistry and Chemical Engineering
    Pingdingshan University
    Pingdingshan 467000
    People's Republic of China
;
    'Zhao, Xiao-Jun' .
; School of Chemistry and Chemical Engineering
    Pingdingshan University
    Pingdingshan 467000
    People's Republic of China
;
    'Song, Wen-Li' .
; School of Chemistry and Chemical Engineering
    Pingdingshan University
    Pingdingshan 467000
    People's Republic of China
;
    'Shi, Jie-Li' .
; School of Chemistry and Chemical Engineering
    Pingdingshan University
    Pingdingshan 467000
    People's Republic of China
;
data_I
_chemical_name_systematic
;
(1H-Imidazole-\kN^3^){<i>N</i>-[1-(2-oxidophenyl-\kO)ethylidene]-L-
phenylalaninato-\k^2^N,O}copper(II)
;
_chemical_name_common     ?
_chemical_formula_moiety     'C20 H19 Cu N3 O3'
_chemical_formula_sum     'C20 H19 Cu N3 O3'
_chemical_formula_structural     ?
_chemical_formula_analytical     ?
_chemical_formula_iupac     '[Cu (C17 H15 N O3) (C3 H4 N2)]'
_chemical_formula_weight     412.92
_chemical_melting_point     ?
_symmetry_cell_setting     Orthorhombic
_symmetry_space_group_name_H-M     'C 2 2 21'
_symmetry_space_group_name_Hall     'C 2c 2'
loop_
    _symmetry_equiv_pos_as_xyz
    'x, y, z'
    '-x, -y, z+1/2'
    '-x, y, -z+1/2'
    'x, -y, -z'
    'x+1/2, y+1/2, z'
    '-x+1/2, -y+1/2, z+1/2'
    '-x+1/2, y+1/2, -z+1/2'
    'x+1/2, -y+1/2, -z'
_cell_length_a     16.8029(16)
_cell_length_b     19.8231(19)
_cell_length_c     11.3642(11)
_cell_angle_alpha     90.00
_cell_angle_beta     90.00
_cell_angle_gamma     90.00
_cell_volume     3785.3(6)
_cell_formula_units_Z     8
_cell_measurement_reflns_used     3925
_cell_measurement_theta_min     2.40
_cell_measurement_theta_max     23.23
_cell_measurement_temperature     291(2)
_exptl_crystal_description     Block
_exptl_crystal_colour     'dark blue'
_exptl_crystal_size_max     0.43
_exptl_crystal_size_mid     0.34
_exptl_crystal_size_min     0.25
_exptl_crystal_density_diffrn     1.449
_exptl_crystal_density_meas     ?
_exptl_crystal_density_method     'not measured'
_exptl_crystal_F_000     1704
_exptl_absorpt_coefficient_mu     1.179
_exptl_absorpt_correction_type     multi-scan
_exptl_absorpt_process_details     '(SADABS; Sheldrick, 1996)'
_exptl_absorpt_correction_T_min     0.6299
_exptl_absorpt_correction_T_max     0.7586
_exptl_special_details
;
;
_diffrn_ambient_temperature     291(2)
_diffrn_radiation_type     MoK\a
_diffrn_radiation_wavelength     0.71073
_diffrn_radiation_source     'fine-focus sealed tube'
_diffrn_radiation_monochromator     graphite
_diffrn_measurement_device_type     'Bruker SMART CCD area-detector'
_diffrn_measurement_method     '\f and \w'
_diffrn_detector_area_resol_mean     ?
_diffrn_reflns_number     10101
_diffrn_reflns_av_R_equivalents     0.0272
_diffrn_reflns_av_sigmaI/netI     0.0311
_diffrn_reflns_theta_min     2.40
_diffrn_reflns_theta_max     25.49
_diffrn_reflns_theta_full     25.49
_diffrn_measured_fraction_theta_max     0.998
_diffrn_measured_fraction_theta_full     0.998
_diffrn_reflns_limit_h_min     -20
_diffrn_reflns_limit_h_max     16
_diffrn_reflns_limit_k_min     -24
_diffrn_reflns_limit_k_max     23
_diffrn_reflns_limit_l_min     -13
_diffrn_reflns_limit_l_max     13
_diffrn_standards_number     0
_diffrn_standards_interval_count     ?
_diffrn_standards_interval_time     ?
_diffrn_standards_decay_%     ?
_refine_special_details
;
Refinement of <i>F</i>^2^ against ALL reflections. The weighted <i>R</i>-factor
<i>wR</i> and goodness of fit <i>S</i> are based on <i>F</i>^2^, conventional
<i>R</i>-factors <i>R</i> are based on <i>F</i>, with <i>F</i> set to zero for
negative <i>F</i>^2^. The threshold expression of <i>F</i>^2^ >
\s(<i>F</i>^2^) is used only for calculating <i>R</i>-factors(gt) <i>etc</i>.
and is not relevant to the choice of reflections for refinement.
<i>R</i>-factors based on <i>F</i>^2^ are statistically about twice as large
as those based on <i>F</i>, and <i>R</i>- factors based on ALL data will be
even larger.
;
_reflns_number_total     3534
_reflns_number_gt     3008
_reflns_threshold_expression     I>2\s(I)
_refine_ls_structure_factor_coef     Fsqd
_refine_ls_matrix_type     full
_refine_ls_R_factor_all     0.0392
_refine_ls_R_factor_gt     0.0284
_refine_ls_wR_factor_gt     0.0613
_refine_ls_wR_factor_ref     0.0666
_refine_ls_goodness_of_fit_ref     1.011
_refine_ls_restrained_S_all     1.011
_refine_ls_number_reflns     3534
_refine_ls_number_parameters     245
_refine_ls_number_restraints     0
_refine_ls_hydrogen_treatment     constr
_refine_ls_weighting_scheme     calc
_refine_ls_weighting_details
         'calc w=1/[\s^2^(Fo^2^)+(0.0324P)^2^+1.1795P] where P=(Fo^2^+2Fc^2^)/3'
_atom_sites_solution_hydrogens     geom
_atom_sites_solution_primary     direct
_atom_sites_solution_secondary     difmap
_refine_ls_shift/su_max     0.001
_refine_ls_shift/su_mean     0.000
_refine_diff_density_max     0.212
_refine_diff_density_min     -0.156
_refine_ls_extinction_method     none
_refine_ls_extinction_coef     ?
_refine_ls_abs_structure_details     'Flack (1983), 1557 Friedel pairs'
_refine_ls_abs_structure_Flack     -0.029(12)
loop_
    _atom_type_symbol
    _atom_type_description
    _atom_type_scat_dispersion_real
    _atom_type_scat_dispersion_imag
    _atom_type_scat_source
    'C' 'C' 0.0033 0.0016
                         'International Tables Vol C Tables 4.2.6.8 and 6.1.1.4'
    'H' 'H' 0.0000 0.0000
                         'International Tables Vol C Tables 4.2.6.8 and 6.1.1.4'
    'N' 'N' 0.0061 0.0033
                         'International Tables Vol C Tables 4.2.6.8 and 6.1.1.4'
    'O' 'O' 0.0106 0.0060
                         'International Tables Vol C Tables 4.2.6.8 and 6.1.1.4'
    'Cu' 'Cu' 0.3201 1.2651
                         'International Tables Vol C Tables 4.2.6.8 and 6.1.1.4'
_computing_data_collection     'SMART (Bruker, 2000)'
_computing_cell_refinement     'SAINT (Bruker, 2000)'
_computing_data_reduction     'SAINT (Bruker, 2000)'
_computing_structure_solution     'SHELXS97 (Sheldrick, 2008)'
_computing_structure_refinement     'SHELXL97 (Sheldrick, 2008)'
_computing_molecular_graphics     'SHELXTL (Sheldrick, 2008)'
_computing_publication_material     'SHELXTL (Sheldrick, 2008)'
loop_
    _atom_site_type_symbol
    _atom_site_label
    _atom_site_fract_x
    _atom_site_fract_y
    _atom_site_fract_z
    _atom_site_U_iso_or_equiv
    _atom_site_adp_type
    _atom_site_calc_flag
    _atom_site_refinement_flags
    _atom_site_occupancy
    _atom_site_disorder_assembly
    _atom_site_disorder_group
    Cu Cu1 0.10619(2) 0.367615(16) 0.77896(3) 0.04364(11) Uani d . 1 . .
    N N1 0.13985(13) 0.27457(10) 0.80032(19) 0.0406(5) Uani d . 1 . .
    N N2 0.10665(16) 0.46531(10) 0.75384(17) 0.0459(5) Uani d . 1 . .
    N N3 0.13752(15) 0.57138(11) 0.7787(3) 0.0547(6) Uani d . 1 . .
    H H3D 0.1544 0.6078 0.8115 0.066 Uiso calc R 1 . .
    O O1 0.05861(14) 0.34996(10) 0.63167(17) 0.0624(6) Uani d . 1 . .
    O O2 0.20326(14) 0.32527(10) 1.08596(17) 0.0577(6) Uani d . 1 . .
    O O3 0.14173(11) 0.37985(8) 0.94100(15) 0.0470(5) Uani d . 1 . .
    C C1 0.04519(18) 0.29043(15) 0.5868(2) 0.0485(7) Uani d . 1 . .
    C C2 0.06894(17) 0.22761(15) 0.6360(2) 0.0461(7) Uani d . 1 . .
    C C3 0.0429(2) 0.16858(17) 0.5793(3) 0.0615(9) Uani d . 1 . .
    H H3 0.0564 0.1271 0.6117 0.074 Uiso calc R 1 . .
    C C4 -0.0015(2) 0.1697(2) 0.4781(4) 0.0778(11) Uani d . 1 . .
    H H4 -0.0192 0.1296 0.4447 0.093 Uiso calc R 1 . .
    C C5 -0.0197(2) 0.2304(2) 0.4260(3) 0.0704(10) Uani d . 1 . .
    H H5 -0.0475 0.2312 0.3553 0.084 Uiso calc R 1 . .
    C C6 0.0028(2) 0.28950(16) 0.4780(3) 0.0585(8) Uani d . 1 . .
    H H6 -0.0098 0.3301 0.4416 0.070 Uiso calc R 1 . .
    C C7 0.11970(16) 0.22199(12) 0.7394(2) 0.0444(7) Uani d . 1 . .
    C C8 0.15118(19) 0.15280(12) 0.7715(3) 0.0580(8) Uani d . 1 . .
    H H8A 0.1901 0.1570 0.8328 0.087 Uiso calc R 1 . .
    H H8B 0.1753 0.1325 0.7035 0.087 Uiso calc R 1 . .
    H H8C 0.1081 0.1250 0.7984 0.087 Uiso calc R 1 . .
    C C9 0.19625(17) 0.27141(13) 0.8989(2) 0.0454(7) Uani d . 1 . .
    H H9 0.1897 0.2284 0.9404 0.054 Uiso calc R 1 . .
    C C10 0.17829(18) 0.32911(13) 0.9830(2) 0.0439(7) Uani d . 1 . .
    C C11 0.28234(18) 0.27726(15) 0.8539(3) 0.0563(8) Uani d . 1 . .
    H H11A 0.3185 0.2738 0.9201 0.068 Uiso calc R 1 . .
    H H11B 0.2933 0.2398 0.8014 0.068 Uiso calc R 1 . .
    C C12 0.29811(17) 0.34248(14) 0.7897(3) 0.0520(7) Uani d . 1 . .
    C C13 0.2807(2) 0.34864(17) 0.6704(3) 0.0656(10) Uani d . 1 . .
    H H13 0.2606 0.3117 0.6296 0.079 Uiso calc R 1 . .
    C C14 0.2928(3) 0.4089(2) 0.6120(3) 0.0845(12) Uani d . 1 . .
    H H14 0.2813 0.4122 0.5321 0.101 Uiso calc R 1 . .
    C C15 0.3216(3) 0.4640(2) 0.6713(4) 0.0921(13) Uani d . 1 . .
    H H15 0.3292 0.5047 0.6321 0.110 Uiso calc R 1 . .
    C C16 0.3390(3) 0.45879(18) 0.7879(5) 0.0925(14) Uani d . 1 . .
    H H16 0.3589 0.4960 0.8281 0.111 Uiso calc R 1 . .
    C C17 0.3274(2) 0.39883(19) 0.8466(4) 0.0814(11) Uani d . 1 . .
    H H17 0.3396 0.3962 0.9263 0.098 Uiso calc R 1 . .
    C C18 0.13541(19) 0.51078(14) 0.8262(3) 0.0560(9) Uani d . 1 . .
    H H18 0.1524 0.5013 0.9024 0.067 Uiso calc R 1 . .
    C C19 0.1082(2) 0.56540(16) 0.6691(3) 0.0731(10) Uani d . 1 . .
    H H19 0.1025 0.5998 0.6140 0.088 Uiso calc R 1 . .
    C C20 0.0885(2) 0.49998(17) 0.6544(3) 0.0708(11) Uani d . 1 . .
    H H20 0.0660 0.4816 0.5868 0.085 Uiso calc R 1 . .
loop_
    _atom_site_aniso_label
    _atom_site_aniso_U_11
    _atom_site_aniso_U_22
    _atom_site_aniso_U_33
    _atom_site_aniso_U_12
    _atom_site_aniso_U_13
    _atom_site_aniso_U_23
    Cu1 0.0632(2) 0.03698(15) 0.03072(15) 0.00253(17) -0.00760(17) -0.00122(14)
    N1 0.0497(13) 0.0383(11) 0.0339(13) 0.0008(10) 0.0026(10) -0.0022(9)
    N2 0.0637(15) 0.0421(11) 0.0319(12) 0.0013(11) -0.0068(12) 0.0016(9)
    N3 0.0760(18) 0.0383(12) 0.0498(14) 0.0005(11) -0.0040(14) 0.0027(12)
    O1 0.0910(16) 0.0539(14) 0.0424(11) -0.0013(11) -0.0241(11) -0.0035(10)
    O2 0.0849(16) 0.0513(12) 0.0368(10) 0.0122(11) -0.0180(11) 0.0010(9)
    O3 0.0702(13) 0.0376(10) 0.0333(10) 0.0094(9) -0.0094(8) -0.0010(8)
    C1 0.0508(18) 0.0605(19) 0.0342(15) -0.0049(15) 0.0044(13) -0.0126(14)
    C2 0.0489(18) 0.0522(17) 0.0374(15) -0.0067(14) 0.0086(13) -0.0135(13)
    C3 0.062(2) 0.0598(19) 0.062(2) -0.0079(16) 0.0073(17) -0.0249(17)
    C4 0.070(2) 0.084(2) 0.080(3) -0.017(2) -0.001(2) -0.039(2)
    C5 0.057(2) 0.109(3) 0.046(2) -0.010(2) -0.0005(17) -0.030(2)
    C6 0.0519(19) 0.084(2) 0.0400(19) -0.0024(19) 0.0000(13) -0.0078(18)
    C7 0.0538(18) 0.0392(13) 0.0400(16) -0.0032(12) 0.0140(13) -0.0051(11)
    C8 0.078(2) 0.0403(15) 0.0562(18) 0.0001(13) 0.0123(18) -0.0059(15)
    C9 0.0586(19) 0.0357(14) 0.0419(15) 0.0043(13) -0.0051(14) 0.0034(12)
    C10 0.0550(19) 0.0377(15) 0.0391(15) -0.0003(13) -0.0068(14) 0.0017(12)
    C11 0.056(2) 0.0505(18) 0.063(2) 0.0117(15) -0.0050(16) -0.0008(16)
    C12 0.0463(18) 0.0467(16) 0.063(2) 0.0048(13) 0.0034(17) 0.0049(16)
    C13 0.082(3) 0.061(2) 0.0542(19) -0.0013(17) 0.0195(18) -0.0042(16)
    C14 0.115(3) 0.079(3) 0.059(2) -0.003(2) 0.022(2) 0.009(2)
    C15 0.111(4) 0.065(3) 0.100(3) -0.008(2) 0.013(3) 0.018(2)
    C16 0.116(4) 0.055(2) 0.107(4) -0.026(2) -0.029(3) 0.010(2)
    C17 0.087(3) 0.073(2) 0.084(3) -0.011(2) -0.027(2) 0.009(2)
    C18 0.088(3) 0.0427(16) 0.0375(16) 0.0023(15) -0.0107(15) 0.0019(13)
    C19 0.108(3) 0.0540(19) 0.057(2) -0.002(2) -0.013(2) 0.0230(16)
    C20 0.115(3) 0.0569(19) 0.0401(17) -0.004(2) -0.025(2) 0.0128(15)
_geom_special_details
;
All e.s.d.'s (except the e.s.d. in the dihedral angle between two l.s. planes)
are estimated using the full covariance matrix. The cell e.s.d.'s are taken
into account individually in the estimation of e.s.d.'s in distances, angles
and torsion angles; correlations between e.s.d.'s in cell parameters are only
used when they are defined by crystal symmetry. An approximate (isotropic)
treatment of cell e.s.d.'s is used for estimating e.s.d.'s involving l.s.
planes.
;
loop_
    _geom_bond_atom_site_label_1
    _geom_bond_atom_site_label_2
    _geom_bond_site_symmetry_2
    _geom_bond_distance
    _geom_bond_publ_flag
    Cu1 O1 . 1.8876(19) yes
    Cu1 N1 . 1.945(2) yes
    Cu1 O3 . 1.9511(18) yes
    Cu1 N2 . 1.958(2) yes
    N1 C7 . 1.296(3) ?
    N1 C9 . 1.469(3) ?
    N2 C18 . 1.312(4) ?
    N2 C20 . 1.358(4) ?
    N3 C18 . 1.317(4) ?
    N3 C19 . 1.346(4) ?
    N3 H3D . 0.86 ?
    O1 C1 . 1.305(3) ?
    O2 C10 . 1.246(3) ?
    O3 C10 . 1.271(3) ?
    C1 C2 . 1.422(4) ?
    C1 C6 . 1.427(4) ?
    C2 C3 . 1.405(4) ?
    C2 C7 . 1.457(4) ?
    C3 C4 . 1.371(5) ?
    C3 H3 . 0.93 ?
    C4 C5 . 1.376(5) ?
    C4 H4 . 0.93 ?
    C5 C6 . 1.365(4) ?
    C5 H5 . 0.93 ?
    C6 H6 . 0.93 ?
    C7 C8 . 1.514(4) ?
    C8 H8A . 0.96 ?
    C8 H8B . 0.96 ?
    C8 H8C . 0.96 ?
    C9 C10 . 1.520(4) ?
    C9 C11 . 1.539(4) ?
    C9 H9 . 0.98 ?
    C11 C12 . 1.508(4) ?
    C11 H11A . 0.97 ?
    C11 H11B . 0.97 ?
    C12 C17 . 1.381(4) ?
    C12 C13 . 1.392(4) ?
    C13 C14 . 1.383(5) ?
    C13 H13 . 0.93 ?
    C14 C15 . 1.371(6) ?
    C14 H14 . 0.93 ?
    C15 C16 . 1.361(6) ?
    C15 H15 . 0.93 ?
    C16 C17 . 1.377(5) ?
    C16 H16 . 0.93 ?
    C17 H17 . 0.93 ?
    C18 H18 . 0.93 ?
    C19 C20 . 1.349(4) ?
    C19 H19 . 0.93 ?
    C20 H20 . 0.93 ?
loop_
    _geom_angle_atom_site_label_1
    _geom_angle_atom_site_label_2
    _geom_angle_atom_site_label_3
    _geom_angle_site_symmetry_1
    _geom_angle_site_symmetry_3
    _geom_angle
    _geom_angle_publ_flag
    O1 Cu1 N1 . . 93.33(9) yes
    O1 Cu1 O3 . . 171.74(9) yes
    N1 Cu1 O3 . . 84.90(8) yes
    O1 Cu1 N2 . . 93.20(9) yes
    N1 Cu1 N2 . . 162.84(10) yes
    O3 Cu1 N2 . . 90.77(8) yes
    C7 N1 C9 . . 122.8(2) ?
    C7 N1 Cu1 . . 128.33(19) ?
    C9 N1 Cu1 . . 108.86(16) ?
    C18 N2 C20 . . 104.9(2) ?
    C18 N2 Cu1 . . 126.11(19) ?
    C20 N2 Cu1 . . 128.4(2) ?
    C18 N3 C19 . . 106.8(3) ?
    C18 N3 H3D . . 126.6 ?
    C19 N3 H3D . . 126.6 ?
    C1 O1 Cu1 . . 125.97(19) ?
    C10 O3 Cu1 . . 113.79(16) ?
    O1 C1 C2 . . 126.1(3) ?
    O1 C1 C6 . . 115.9(3) ?
    C2 C1 C6 . . 118.0(3) ?
    C3 C2 C1 . . 117.5(3) ?
    C3 C2 C7 . . 119.2(3) ?
    C1 C2 C7 . . 123.3(2) ?
    C4 C3 C2 . . 122.7(4) ?
    C4 C3 H3 . . 118.6 ?
    C2 C3 H3 . . 118.6 ?
    C3 C4 C5 . . 119.7(3) ?
    C3 C4 H4 . . 120.1 ?
    C5 C4 H4 . . 120.1 ?
    C6 C5 C4 . . 120.2(3) ?
    C6 C5 H5 . . 119.9 ?
    C4 C5 H5 . . 119.9 ?
    C5 C6 C1 . . 121.6(3) ?
    C5 C6 H6 . . 119.2 ?
    C1 C6 H6 . . 119.2 ?
    N1 C7 C2 . . 121.5(2) ?
    N1 C7 C8 . . 120.6(3) ?
    C2 C7 C8 . . 117.9(2) ?
    C7 C8 H8A . . 109.5 ?
    C7 C8 H8B . . 109.5 ?
    H8A C8 H8B . . 109.5 ?
    C7 C8 H8C . . 109.5 ?
    H8A C8 H8C . . 109.5 ?
    H8B C8 H8C . . 109.5 ?
    N1 C9 C10 . . 108.6(2) ?
    N1 C9 C11 . . 110.4(2) ?
    C10 C9 C11 . . 109.8(2) ?
    N1 C9 H9 . . 109.3 ?
    C10 C9 H9 . . 109.3 ?
    C11 C9 H9 . . 109.3 ?
    O2 C10 O3 . . 124.3(3) ?
    O2 C10 C9 . . 118.5(2) ?
    O3 C10 C9 . . 117.1(2) ?
    C12 C11 C9 . . 113.0(2) ?
    C12 C11 H11A . . 109.0 ?
    C9 C11 H11A . . 109.0 ?
    C12 C11 H11B . . 109.0 ?
    C9 C11 H11B . . 109.0 ?
    H11A C11 H11B . . 107.8 ?
    C17 C12 C13 . . 117.4(3) ?
    C17 C12 C11 . . 122.0(3) ?
    C13 C12 C11 . . 120.6(3) ?
    C14 C13 C12 . . 120.8(3) ?
    C14 C13 H13 . . 119.6 ?
    C12 C13 H13 . . 119.6 ?
    C15 C14 C13 . . 120.2(4) ?
    C15 C14 H14 . . 119.9 ?
    C13 C14 H14 . . 119.9 ?
    C16 C15 C14 . . 119.6(4) ?
    C16 C15 H15 . . 120.2 ?
    C14 C15 H15 . . 120.2 ?
    C15 C16 C17 . . 120.4(4) ?
    C15 C16 H16 . . 119.8 ?
    C17 C16 H16 . . 119.8 ?
    C16 C17 C12 . . 121.5(4) ?
    C16 C17 H17 . . 119.3 ?
    C12 C17 H17 . . 119.3 ?
    N2 C18 N3 . . 112.3(3) ?
    N2 C18 H18 . . 123.9 ?
    N3 C18 H18 . . 123.9 ?
    N3 C19 C20 . . 106.8(3) ?
    N3 C19 H19 . . 126.6 ?
    C20 C19 H19 . . 126.6 ?
    C19 C20 N2 . . 109.2(3) ?
    C19 C20 H20 . . 125.4 ?
    N2 C20 H20 . . 125.4 ?
loop_
    _geom_hbond_atom_site_label_D
    _geom_hbond_atom_site_label_H
    _geom_hbond_atom_site_label_A
    _geom_hbond_site_symmetry_A
    _geom_hbond_distance_DH
    _geom_hbond_distance_HA
    _geom_hbond_distance_DA
    _geom_hbond_angle_DHA
    _geom_hbond_publ_flag
    N3 H3D O2 4_567 0.86 1.95 2.789(3) 166 yes
