# Supplementary material for: (1H-Imidazole-κN 3){N-[1-(2-oxidophenyl-κO)ethyl­idene]-l-phenyl­alaninato-κ2 N,O}copper(II)
Source: Acta Crystallogr Sect E Struct Rep Online. 2008 Sep 6;64(Pt 10):m1228. doi: 10.1107/S160053680802758X (PMC2959325; doi:10.1107/S160053680802758X)
Supplement: Supplementary file 2 [file e-64-m1228-Isup2.hkl]

# 
# h,k,l, Fc-squared, Fo-squared, sigma(Fo-squared) and status flag 
# 
data_I
_shelx_title ' A in C222(1)' 
_shelx_refln_list_code          4 
_shelx_F_calc_maximum      427.03 
_exptl_crystal_F_000      1704.00 
_reflns_d_resolution_high  0.8256 
 
loop_ 
 _symmetry_equiv_pos_as_xyz 
 'x, y, z' 
 '-x, -y, z+1/2' 
 '-x, y, -z+1/2' 
 'x, -y, -z' 
 'x+1/2, y+1/2, z' 
 '-x+1/2, -y+1/2, z+1/2' 
 '-x+1/2, y+1/2, -z+1/2' 
 'x+1/2, -y+1/2, -z' 
 
_cell_length_a    16.8029 
_cell_length_b    19.8231 
_cell_length_c    11.3642 
_cell_angle_alpha  90.000 
_cell_angle_beta   90.000 
_cell_angle_gamma  90.000 
 
_shelx_F_squared_multiplier     1.000 
 
loop_ 
 _refln_index_h 
 _refln_index_k 
 _refln_index_l 
 _refln_F_squared_calc 
 _refln_F_squared_meas 
 _refln_F_squared_sigma 
 _refln_observed_status 
   4   0   0    96694.35    98667.54   1859.19 o 
   6   0   0     3199.22     3271.73    106.73 o 
   8   0   0     3397.21     3324.19     67.95 o 
  10   0   0    12957.36    12943.62    205.14 o 
  12   0   0     3218.37     3436.10    139.59 o 
  14   0   0      390.06      393.65     66.51 o 
  16   0   0        1.04      -30.55     51.82 o 
  18   0   0      559.08      462.67     86.42 o 
  20   0   0      406.28      214.22     84.88 o 
   3   1   0     3143.02     3337.93     52.56 o 
   5   1   0   116935.17   115717.87   1542.82 o 
   7   1   0     1216.02     1116.29     27.21 o 
   9   1   0    12064.52    11564.76    146.82 o 
  11   1   0       81.11       80.41     54.72 o 
  13   1   0     1494.81     1461.53     69.38 o 
  15   1   0      282.46      265.45     45.53 o 
  17   1   0       32.79       22.17     40.66 o 
  19   1   0      116.38      107.30     51.40 o 
   2   2   0     5792.40     5743.40     60.48 o 
   4   2   0    51424.33    52823.12    488.74 o 
   6   2   0     1262.61     1376.96     33.43 o 
   8   2   0      970.29     1082.25     64.64 o 
  10   2   0      521.75      509.28     27.42 o 
  12   2   0      999.21     1018.05     56.32 o 
  14   2   0      451.67      378.62     65.06 o 
  16   2   0      147.03      151.52     44.52 o 
  18   2   0        5.72       10.49     44.20 o 
  20   2   0        8.07       36.11     51.83 o 
   1   3   0     1717.59     1903.09     36.42 o 
   3   3   0     6345.43     6259.97     69.15 o 
   5   3   0     4502.31     4137.61     60.66 o 
   7   3   0        0.18        9.80     26.54 o 
   9   3   0      149.07       87.60     26.61 o 
  11   3   0     1839.78     1950.20     52.54 o 
  13   3   0     1638.67     1830.87     76.26 o 
  15   3   0      574.54      683.13    128.57 o 
  17   3   0      202.62      187.72    123.35 o 
  19   3   0      110.63      186.74     55.12 o 
   0   4   0    22125.45    23146.58    322.09 o 
   2   4   0     1083.71     1098.95     29.41 o 
   4   4   0    12788.56    12305.03    127.70 o 
   6   4   0     4259.67     3873.16     76.88 o 
   8   4   0     1469.55     1410.28     40.13 o 
  10   4   0     3884.96     3553.66     71.73 o 
  12   4   0      123.23      129.49     23.29 o 
  14   4   0     2143.23     2369.83    184.84 o 
  16   4   0      311.06      243.92     57.91 o 
  18   4   0      451.64      488.39     64.18 o 
  20   4   0      253.58      286.51     66.45 o 
   1   5   0     2426.99     2349.65     35.05 o 
   3   5   0       14.43        6.50      5.43 o 
   5   5   0    18577.70    18288.18    206.01 o 
   7   5   0     1146.95     1102.75     29.26 o 
   9   5   0     3800.92     3632.15     71.70 o 
  11   5   0       40.13       29.12     18.75 o 
  13   5   0      151.38      179.63     37.51 o 
  15   5   0      339.48      358.98     50.72 o 
  17   5   0       21.41       -0.78     40.96 o 
  19   5   0       54.31       -6.89     47.98 o 
   0   6   0    21408.18    20254.17    290.99 o 
   2   6   0     1101.06     1123.54     25.09 o 
   4   6   0      344.94      430.96     14.73 o 
   6   6   0      521.17      506.19     15.79 o 
   8   6   0      877.05      842.64     28.65 o 
  10   6   0     1296.03     1230.34     43.10 o 
  12   6   0        3.30       12.03     19.55 o 
  14   6   0      266.45      287.28     47.47 o 
  16   6   0       19.59        0.49     36.98 o 
  18   6   0       97.42       74.81     48.80 o 
   1   7   0    16305.11    15443.83    163.91 o 
   3   7   0     2512.69     2264.67     39.38 o 
   5   7   0    34237.54    34340.55    298.43 o 
   7   7   0     3455.07     3587.01     58.40 o 
   9   7   0     5300.35     5324.29     79.45 o 
  11   7   0     1369.13     1405.88     49.68 o 
  13   7   0      903.72     1086.49     83.14 o 
  15   7   0     1247.11     1246.09    237.33 o 
  17   7   0      256.67      150.97     47.03 o 
  19   7   0       67.96        9.47     67.86 o 
   0   8   0    33186.30    34244.25    483.39 o 
   2   8   0     1400.48     1443.93     32.06 o 
   4   8   0    31817.09    32050.82    280.81 o 
   6   8   0     8864.05     8453.91     90.51 o 
   8   8   0     3729.38     3707.98     62.78 o 
  10   8   0     1884.17     1972.42     72.00 o 
  12   8   0       65.46       25.56     23.01 o 
  14   8   0      746.43      872.01    171.69 o 
  16   8   0      120.69       98.62     41.80 o 
  18   8   0       99.00       75.21     68.25 o 
   1   9   0     4966.52     4933.70     70.14 o 
   3   9   0      524.13      506.33     21.41 o 
   5   9   0      763.82      651.43     21.73 o 
   7   9   0     4286.28     4367.71     58.38 o 
   9   9   0      389.35      370.60     27.89 o 
  11   9   0      104.82       68.92     23.93 o 
  13   9   0        1.36      -33.96     22.64 o 
  15   9   0        8.08        7.31     35.37 o 
  17   9   0      149.73       85.26     66.70 o 
   0  10   0    14410.57    13666.54    509.17 o 
   2  10   0        7.72      -13.00     10.23 o 
   4  10   0     2364.03     2170.07     38.51 o 
   6  10   0     1609.16     1596.79     33.52 o 
   8  10   0        5.48      -14.52     13.05 o 
  10  10   0      931.79      895.23     58.05 o 
  12  10   0       93.59       57.98     26.10 o 
  14  10   0      300.79      325.11     37.82 o 
  16  10   0       44.15      134.18     65.16 o 
  18  10   0       64.77      -78.50     65.16 o 
   1  11   0     7849.79     7598.13    145.70 o 
   3  11   0      102.27       52.81     13.36 o 
   5  11   0    13615.83    13138.32    163.38 o 
   7  11   0      204.37      194.93     16.20 o 
   9  11   0     5078.83     4895.70     80.29 o 
  11  11   0      480.64      522.20     34.24 o 
  13  11   0     1530.93     1629.05     63.28 o 
  15  11   0      475.46      456.29     84.10 o 
  17  11   0       18.72      -42.92     60.52 o 
   0  12   0     5395.44     5276.35    123.74 o 
   2  12   0     2288.11     2235.59     48.12 o 
   4  12   0    13380.84    13115.00    222.49 o 
   6  12   0     2541.29     2607.63     51.56 o 
   8  12   0     4930.96     4700.53     78.19 o 
  10  12   0     1245.29     1234.45     42.38 o 
  12  12   0        4.62       -0.94     24.78 o 
  14  12   0     1070.66     1147.78    169.47 o 
  16  12   0       44.52       28.81     64.77 o 
   1  13   0      298.15      296.78     23.12 o 
   3  13   0        7.13        8.01     15.03 o 
   5  13   0        1.75        8.44     14.62 o 
   7  13   0      167.25      169.98     29.08 o 
   9  13   0     1747.50     1737.40     48.94 o 
  11  13   0       22.93       -8.46     23.21 o 
  13  13   0       32.00       58.55     39.69 o 
  15  13   0       24.25      -21.61     35.39 o 
  17  13   0        3.44      -24.36     68.83 o 
   0  14   0     9411.30     9624.57    221.76 o 
   2  14   0     1868.33     1766.96     47.94 o 
   4  14   0     4077.79     4106.95     77.49 o 
   6  14   0     3804.70     3702.88     60.11 o 
   8  14   0     2010.49     2024.76     52.23 o 
  10  14   0      342.61      411.75     35.81 o 
  12  14   0      386.13      295.76     38.17 o 
  14  14   0       12.41       -5.04     38.33 o 
  16  14   0        3.81      -88.16     58.78 o 
   1  15   0    15621.83    15363.15    259.93 o 
   3  15   0     1127.08     1189.62     41.68 o 
   5  15   0     5866.38     5973.90     82.38 o 
   7  15   0       58.55       55.33     19.91 o 
   9  15   0     2496.64     2577.20     88.21 o 
  11  15   0      117.00      103.66     34.91 o 
  13  15   0      251.12      263.39     51.13 o 
  15  15   0      308.92      346.22     72.60 o 
   0  16   0       83.10      114.31     31.08 o 
   2  16   0      844.09      873.95     38.62 o 
   4  16   0     4620.29     4779.06     72.73 o 
   6  16   0     1465.80     1506.74     46.74 o 
   8  16   0     2204.88     2259.99     92.38 o 
  10  16   0      395.71      411.19     38.12 o 
  12  16   0       10.20       -3.26     28.57 o 
  14  16   0      505.41      501.82    114.85 o 
   1  17   0        2.55       11.55     20.28 o 
   3  17   0     6438.00     6738.21    180.98 o 
   5  17   0      508.40      644.18     30.67 o 
   7  17   0       52.04       19.43     25.61 o 
   9  17   0        2.20       -4.96     25.28 o 
  11  17   0        1.33        2.98     34.11 o 
  13  17   0        4.13      -27.28     39.67 o 
   0  18   0      216.01      185.07     80.04 o 
   2  18   0      342.55      379.77     31.30 o 
   4  18   0      935.72      976.74     74.70 o 
   6  18   0     1479.24     1330.91     55.16 o 
   8  18   0      353.27      327.12     36.98 o 
  10  18   0      582.31      605.91     48.39 o 
  12  18   0       32.43       33.45     32.34 o 
   1  19   0     2159.29     2459.91     93.46 o 
   3  19   0     3519.31     3439.00     90.46 o 
   5  19   0     1689.79     1830.56    141.72 o 
   7  19   0       23.25       -0.13     38.84 o 
   9  19   0     1791.11     1834.90    101.70 o 
  11  19   0      128.72      184.55     55.07 o 
   0  20   0     4047.36     4027.43    123.92 o 
   2  20   0        4.65      -24.87     30.50 o 
   4  20   0     1464.63     1383.65     80.32 o 
   6  20   0       53.45      149.46     53.65 o 
   8  20   0      525.35      517.65    101.99 o 
  10  20   0      466.19      475.50     65.98 o 
   1  21   0        5.35       27.86     31.09 o 
   3  21   0      344.81      262.46     40.17 o 
   5  21   0      131.55       79.72     44.77 o 
   7  21   0      273.35      207.57     54.15 o 
   9  21   0       88.74       74.26     51.66 o 
   0  22   0     1924.60     2153.85    137.47 o 
   2  22   0        3.72        9.39     32.65 o 
   4  22   0      834.15      859.06    177.78 o 
   6  22   0      520.79      571.66     68.72 o 
   8  22   0       76.56       40.88     52.28 o 
   1  23   0      639.11      655.68     67.11 o 
   3  23   0      473.97      508.11     92.80 o 
   5  23   0      474.24      542.37    112.04 o 
   0  24   0      155.25       57.42     63.03 o 
   2   0   1     9394.08     9380.46    108.47 o 
   4   0   1    60006.38    62284.19    572.42 o 
   6   0   1     2102.92     2161.79     33.83 o 
   8   0   1       55.88       51.77      8.97 o 
  10   0   1     1391.78     1399.43     45.38 o 
  12   0   1      984.35     1004.63     56.49 o 
  14   0   1       31.65      -40.40     35.38 o 
  16   0   1      303.01      182.27     63.32 o 
  18   0   1        6.07       23.28     92.42 o 
  20   0   1        9.77      -11.56     49.61 o 
 -19   1   1      109.29      134.32     52.98 o 
 -17   1   1      231.47      224.55     49.36 o 
 -15   1   1      419.21      467.67     53.78 o 
 -13   1   1     1580.40     1497.83     69.59 o 
 -11   1   1       36.47       -0.65     16.06 o 
  -9   1   1     1172.27      997.97     30.33 o 
  -7   1   1     2045.70     2323.06    102.21 o 
  -5   1   1    90719.69    92894.64   1014.98 o 
  -3   1   1     1191.83     1072.78     18.56 o 
  -1   1   1    54236.68    57476.44   1092.20 o 
   1   1   1    53544.31    57231.48   1084.46 o 
   3   1   1     1185.06     1100.11     19.48 o 
   5   1   1    88439.00    91800.59    756.02 o 
   7   1   1     1888.22     2162.90     47.25 o 
   9   1   1      724.76      617.99     21.11 o 
  11   1   1       30.61       61.06     27.00 o 
  13   1   1     1489.65     1578.24    183.68 o 
  15   1   1      416.20      433.78     51.20 o 
  17   1   1      211.76      241.53     96.29 o 
  19   1   1      128.42       99.76     51.16 o 
 -20   2   1      182.79      183.84     60.55 o 
 -18   2   1      536.82      641.68    108.66 o 
 -16   2   1      263.12      294.06     49.97 o 
 -14   2   1     2618.53     2981.27    259.76 o 
 -12   2   1     1461.77     1532.87     66.61 o 
 -10   2   1    10902.49    10676.82    212.95 o 
  -8   2   1      966.04      846.98     64.24 o 
  -6   2   1     9629.56     8865.40    118.13 o 
  -4   2   1    10787.78    11217.47    117.12 o 
  -2   2   1     1059.78     1035.80     20.40 o 
   0   2   1   105841.15   110034.88   1201.28 o 
   2   2   1     1231.97     1246.50     24.56 o 
   4   2   1    12825.91    13647.25    137.94 o 
   6   2   1     9850.03     9248.24     93.50 o 
   8   2   1      761.52      685.11     20.79 o 
  10   2   1    10806.80    10696.14    150.80 o 
  12   2   1     1360.15     1346.70     64.16 o 
  14   2   1     2487.46     2618.02     93.71 o 
  16   2   1      229.17      186.89     45.07 o 
  18   2   1      568.79      673.59    189.38 o 
  20   2   1      174.77      134.31     56.33 o 
 -19   3   1      327.74      397.58     69.89 o 
 -17   3   1       27.11      -43.85     45.34 o 
 -15   3   1     1379.43     1233.00     73.18 o 
 -13   3   1      502.99      602.84     50.72 o 
 -11   3   1     1831.95     1863.03     76.60 o 
  -9   3   1     9577.54     9223.62    132.77 o 
  -7   3   1     1794.96     1837.88     42.47 o 
  -5   3   1     9873.06     9356.20    103.73 o 
  -3   3   1    15608.90    15879.13    160.01 o 
  -1   3   1    19079.80    19968.29    196.74 o 
   1   3   1    21730.75    23019.56    260.56 o 
   3   3   1    14982.36    15482.76    184.77 o 
   5   3   1    10917.13    10750.94    138.31 o 
   7   3   1     1605.93     1653.37     27.95 o 
   9   3   1     8997.79     8930.57    130.12 o 
  11   3   1     1861.56     1853.30     51.32 o 
  13   3   1      500.89      655.78     51.69 o 
  15   3   1     1392.26     1415.85     74.41 o 
  17   3   1       29.91      -19.58     39.50 o 
  19   3   1      309.19      386.26     62.71 o 
 -20   4   1       34.18       77.92     79.27 o 
 -18   4   1       30.89       27.72     61.19 o 
 -16   4   1       39.53       52.33     39.93 o 
 -14   4   1      123.46      169.73     52.40 o 
 -12   4   1      732.49      653.65     35.62 o 
 -10   4   1      257.58      264.87     24.34 o 
  -8   4   1     3635.67     3422.01     65.42 o 
  -6   4   1     3097.32     2999.93     58.61 o 
  -4   4   1       85.13      109.51     12.25 o 
  -2   4   1     4832.21     4913.76     59.13 o 
   0   4   1     1825.34     1699.94     26.90 o 
   2   4   1     4863.04     4881.42     57.49 o 
   4   4   1       39.38       55.25     12.29 o 
   6   4   1     3156.62     3060.68     47.99 o 
   8   4   1     3623.33     3261.66     54.03 o 
  10   4   1      204.45      247.56     23.82 o 
  12   4   1      639.72      686.82    106.53 o 
  14   4   1      149.06      132.37     38.96 o 
  16   4   1       41.38       34.07     63.61 o 
  18   4   1       41.13      -26.06     41.40 o 
  20   4   1       34.75       99.42     54.69 o 
 -19   5   1      199.34      334.87     88.74 o 
 -17   5   1       91.87       44.75     57.23 o 
 -15   5   1     1699.21     1760.82    125.09 o 
 -13   5   1      591.53      612.72     50.42 o 
 -11   5   1      449.72      363.43     32.43 o 
  -9   5   1     2933.85     3063.22     65.19 o 
  -7   5   1     2708.36     2781.33     60.13 o 
  -5   5   1    18041.38    17712.77    209.41 o 
  -3   5   1    13478.25    13407.09    123.12 o 
  -1   5   1    38232.18    38159.25    321.10 o 
   1   5   1    39860.07    40027.52    387.46 o 
   3   5   1    14292.09    14327.00    203.86 o 
   5   5   1    17832.41    17270.85    178.04 o 
   7   5   1     2549.04     2671.84     55.53 o 
   9   5   1     2058.43     2016.87     44.14 o 
  11   5   1      592.39      594.61     33.86 o 
  13   5   1      760.37      773.03     58.97 o 
  15   5   1     1738.63     1883.35    100.44 o 
  17   5   1       92.72       52.70     45.13 o 
  19   5   1      200.92      266.25     69.41 o 
 -18   6   1      325.42      298.91     86.42 o 
 -16   6   1       45.88       41.51     39.97 o 
 -14   6   1     1449.90     1405.79     71.98 o 
 -12   6   1      335.03      288.50     29.47 o 
 -10   6   1     6634.35     6349.77    154.85 o 
  -8   6   1     5329.98     5195.20    123.99 o 
  -6   6   1    14377.04    13947.36    139.26 o 
  -4   6   1    23815.98    22994.05    204.00 o 
  -2   6   1     4610.52     4444.30     51.23 o 
   0   6   1    20477.79    19986.55    203.90 o 
   2   6   1     4668.65     4619.40     62.32 o 
   4   6   1    26277.72    25866.57    260.37 o 
   6   6   1    14591.33    14129.54    277.48 o 
   8   6   1     5049.34     5012.89     73.57 o 
  10   6   1     6365.22     6127.70     88.95 o 
  12   6   1      329.50      360.55     32.48 o 
  14   6   1     1376.79     1567.22    102.09 o 
  16   6   1       71.86       50.26     55.49 o 
  18   6   1      375.03      536.62     65.69 o 
 -19   7   1       34.51       86.81     79.66 o 
 -17   7   1       37.09       49.50     66.51 o 
 -15   7   1       70.87       61.97     38.48 o 
 -13   7   1      470.41      459.77     35.79 o 
 -11   7   1      801.05      782.53     39.03 o 
  -9   7   1     2345.25     2352.40     58.95 o 
  -7   7   1       66.97       64.86     10.36 o 
  -5   7   1     1238.01     1133.64     25.17 o 
  -3   7   1    10606.43    10733.81    104.94 o 
  -1   7   1     4663.52     4521.24     73.28 o 
   1   7   1     4563.58     4488.51     60.79 o 
   3   7   1    10898.20    11024.77    123.28 o 
   5   7   1     1480.09     1361.05     35.85 o 
   7   7   1      108.37      106.69     16.57 o 
   9   7   1     2730.80     2622.62     52.64 o 
  11   7   1      881.39      905.30     49.90 o 
  13   7   1      412.80      395.40     35.42 o 
  15   7   1      107.51       39.37     38.82 o 
  17   7   1       27.37       26.18     71.34 o 
  19   7   1       26.41      -23.31     48.39 o 
 -18   8   1      249.95      201.66     81.98 o 
 -16   8   1       57.16        9.09     54.33 o 
 -14   8   1      667.04      750.49     69.66 o 
 -12   8   1        9.65      -27.15     19.97 o 
 -10   8   1     4196.57     4261.09     86.65 o 
  -8   8   1      780.92      825.15     26.44 o 
  -6   8   1     9688.94     9743.86    102.41 o 
  -4   8   1     6624.78     6489.17     72.91 o 
  -2   8   1     3786.98     4157.85     51.36 o 
   0   8   1     8352.04     8449.45    101.44 o 
   2   8   1     3908.01     4215.19     96.36 o 
   4   8   1     6712.70     6708.54     85.62 o 
   6   8   1     9616.57     9636.43    100.29 o 
   8   8   1      613.20      639.85     41.19 o 
  10   8   1     4007.37     4116.25     71.77 o 
  12   8   1       18.60       -5.00     21.76 o 
  14   8   1      650.99      688.63     58.23 o 
  16   8   1       42.79       -8.97     38.74 o 
  18   8   1      256.04      281.59     56.28 o 
 -17   9   1       94.19       36.16     64.96 o 
 -15   9   1      517.86      367.35     78.50 o 
 -13   9   1     1466.69     1394.87     79.91 o 
 -11   9   1     1003.30     1089.78     47.19 o 
  -9   9   1     7117.36     6919.70    116.70 o 
  -7   9   1     1578.61     1643.69     33.99 o 
  -5   9   1    29598.89    28752.61    257.83 o 
  -3   9   1     7078.27     7285.07     80.42 o 
  -1   9   1    30515.10    31104.14    316.40 o 
   1   9   1    29939.55    30362.76    308.73 o 
   3   9   1     7179.80     7431.54     94.75 o 
   5   9   1    28329.81    27806.61    249.81 o 
   7   9   1     1523.16     1603.52     32.49 o 
   9   9   1     6912.34     6941.36     99.30 o 
  11   9   1     1180.69     1233.45     42.00 o 
  13   9   1     1274.58     1465.68     57.31 o 
  15   9   1      597.27      616.77     62.06 o 
  17   9   1       80.18       98.88     46.00 o 
 -18  10   1      115.74       41.38     68.06 o 
 -16  10   1      318.10      279.57     76.76 o 
 -14  10   1     1253.23     1183.92     68.68 o 
 -12  10   1      645.16      629.82     41.06 o 
 -10  10   1     2698.80     2694.91     88.61 o 
  -8  10   1     3491.04     3587.47    112.21 o 
  -6  10   1     1084.08      993.88     37.63 o 
  -4  10   1    18367.49    17964.46    206.23 o 
  -2  10   1       22.18       28.72     18.56 o 
   0  10   1    54263.89    54517.26    536.26 o 
   2  10   1       49.98       40.71     12.67 o 
   4  10   1    18673.32    18216.66    199.52 o 
   6  10   1     1012.69      921.09     26.64 o 
   8  10   1     3503.51     3446.01     62.12 o 
  10  10   1     2665.02     2782.78     68.33 o 
  12  10   1      631.24      568.47     33.72 o 
  14  10   1     1176.51     1195.90     56.31 o 
  16  10   1      322.38      355.84     58.40 o 
  18  10   1      114.00      240.52     81.98 o 
 -17  11   1        5.56       25.91     69.41 o 
 -15  11   1       44.80        8.12     55.88 o 
 -13  11   1      446.49      443.36    123.93 o 
 -11  11   1       25.87       10.34     23.69 o 
  -9  11   1     3994.87     3819.95     70.19 o 
  -7  11   1     2387.01     2420.93     44.19 o 
  -5  11   1     2298.40     2268.44     42.90 o 
  -3  11   1     1653.97     1666.18     34.18 o 
  -1  11   1     2271.48     2297.45     47.47 o 
   1  11   1     2216.87     2302.70     47.20 o 
   3  11   1     1768.13     1776.68     41.46 o 
   5  11   1     2327.97     2364.51     49.00 o 
   7  11   1     2351.40     2365.25     56.00 o 
   9  11   1     4011.81     3954.85     70.50 o 
  11  11   1       42.04       39.32     23.29 o 
  13  11   1      507.82      498.90     35.06 o 
  15  11   1       29.94       54.09     43.90 o 
  17  11   1        2.26      -15.47     62.45 o 
 -16  12   1       71.23       30.16     65.54 o 
 -14  12   1       25.81       36.75     27.98 o 
 -12  12   1      361.74      318.40     72.18 o 
 -10  12   1     1058.71     1015.85     50.81 o 
  -8  12   1       57.58       35.30     17.27 o 
  -6  12   1     2999.93     2877.24     49.33 o 
  -4  12   1     1164.56     1121.37     30.80 o 
  -2  12   1      375.00      329.38     22.34 o 
   0  12   1     3540.36     3405.42     61.47 o 
   2  12   1      305.61      282.13     21.64 o 
   4  12   1     1650.37     1610.99     41.71 o 
   6  12   1     2723.42     2669.93     47.43 o 
   8  12   1       43.35       23.77     17.74 o 
  10  12   1     1051.91     1060.41     47.53 o 
  12  12   1      317.05      291.32     39.39 o 
  14  12   1       32.25       75.54     39.81 o 
  16  12   1       82.02       65.74     67.67 o 
 -17  13   1       39.21      101.12     75.40 o 
 -15  13   1      209.67      197.90     49.17 o 
 -13  13   1      920.73      913.70     52.54 o 
 -11  13   1      431.92      422.18     39.20 o 
  -9  13   1     3104.62     3067.75     64.99 o 
  -7  13   1       70.40       28.19     21.15 o 
  -5  13   1     5710.54     5607.20     75.34 o 
  -3  13   1     4653.75     4666.52     65.55 o 
  -1  13   1    10847.42    10338.22    151.25 o 
   1  13   1    10807.27    10371.96    133.26 o 
   3  13   1     4832.78     4801.04     78.07 o 
   5  13   1     5630.19     5561.97     86.61 o 
   7  13   1       66.57       33.22     18.12 o 
   9  13   1     2903.62     2839.74     98.09 o 
  11  13   1      474.10      441.50     51.52 o 
  13  13   1      960.10      984.03     69.66 o 
  15  13   1      248.89      298.17     49.32 o 
  17  13   1       45.06       -7.54     71.15 o 
 -16  14   1       17.28      -43.31     59.94 o 
 -14  14   1      657.44      711.88     64.27 o 
 -12  14   1        5.59       31.76     28.33 o 
 -10  14   1      303.49      267.73     27.62 o 
  -8  14   1     1993.66     1938.17     52.17 o 
  -6  14   1     2063.97     2064.98     44.46 o 
  -4  14   1     8050.44     7688.68     94.35 o 
  -2  14   1     1948.63     1924.24     62.06 o 
   0  14   1     4148.24     4010.91     73.31 o 
   2  14   1     1753.00     1750.60     47.27 o 
   4  14   1     8094.15     7990.63    113.38 o 
   6  14   1     2308.48     2374.16     55.02 o 
   8  14   1     2093.70     1997.53     61.06 o 
  10  14   1      401.21      383.68     36.02 o 
  12  14   1        0.97       32.42     41.04 o 
  14  14   1      636.45      671.18    101.41 o 
  16  14   1       18.07      -32.10     68.06 o 
 -15  15   1       17.95      -29.94     43.04 o 
 -13  15   1       36.48       33.20     41.74 o 
 -11  15   1       29.19        7.62     35.61 o 
  -9  15   1      779.09      706.82     37.04 o 
  -7  15   1      965.59      958.68     40.02 o 
  -5  15   1      239.26      196.96     20.23 o 
  -3  15   1      152.46      157.37     22.29 o 
  -1  15   1      690.07      757.00     39.86 o 
   1  15   1      698.12      746.40     34.92 o 
   3  15   1      163.96      188.94     22.81 o 
   5  15   1      270.52      226.36     28.48 o 
   7  15   1      913.22      924.53     44.89 o 
   9  15   1      830.53      805.98     45.12 o 
  11  15   1       27.16       50.26     27.63 o 
  13  15   1       37.37       23.08     30.56 o 
  15  15   1       15.82      -27.02     55.59 o 
 -14  16   1      502.89      501.88     93.00 o 
 -12  16   1       61.12       61.56     41.49 o 
 -10  16   1     1136.52     1225.35     54.78 o 
  -8  16   1       58.13       47.18     21.81 o 
  -6  16   1     3098.86     3088.16     65.95 o 
  -4  16   1      213.44      197.42     24.86 o 
  -2  16   1     1455.48     1513.50     48.66 o 
   0  16   1      651.18      719.61     40.86 o 
   2  16   1     1455.15     1579.16     48.76 o 
   4  16   1      356.02      405.21     35.69 o 
   6  16   1     3176.33     3105.38     79.96 o 
   8  16   1       16.74       23.92     26.63 o 
  10  16   1     1125.04     1225.07     55.99 o 
  12  16   1       47.49       14.51     29.45 o 
  14  16   1      475.44      506.95     46.88 o 
 -13  17   1      448.04      410.37     60.48 o 
 -11  17   1      876.18      775.84    106.05 o 
  -9  17   1     1677.46     1624.00     61.55 o 
  -7  17   1      980.36      910.94     66.74 o 
  -5  17   1      600.27      606.55     43.32 o 
  -3  17   1      424.91      476.82     32.44 o 
  -1  17   1     2772.27     3002.43     67.99 o 
   1  17   1     2051.65     2204.76     83.92 o 
   3  17   1      429.34      413.25     37.42 o 
   5  17   1      569.41      618.94     49.27 o 
   7  17   1      994.14      968.58     48.92 o 
   9  17   1     1674.72     1719.35     63.16 o 
  11  17   1      891.68      812.49     57.48 o 
  13  17   1      355.08      447.70     80.14 o 
 -12  18   1       16.47       63.75     47.92 o 
 -10  18   1      289.75      296.42     66.90 o 
  -8  18   1      955.44      953.26    143.36 o 
  -6  18   1      298.81      368.19    108.43 o 
  -4  18   1     1349.48     1335.37     50.54 o 
  -2  18   1      257.94      288.41     38.40 o 
   0  18   1       13.75       -5.90     20.85 o 
   2  18   1      223.86      229.36     33.52 o 
   4  18   1     1103.70     1176.68     55.53 o 
   6  18   1      286.37      332.71     35.81 o 
   8  18   1      917.59      916.75     50.61 o 
  10  18   1      313.90      251.91     38.77 o 
  12  18   1        9.28      -15.86     31.20 o 
 -11  19   1       17.60       53.14     47.42 o 
  -9  19   1      177.65      120.54     49.62 o 
  -7  19   1       64.17       90.36     56.46 o 
  -5  19   1      204.88      200.64     36.57 o 
  -3  19   1      308.24      305.11     36.06 o 
  -1  19   1      268.05      174.88     28.58 o 
   1  19   1      255.87      231.27     35.39 o 
   3  19   1      336.22      278.36     46.95 o 
   5  19   1      217.94      176.80     32.82 o 
   7  19   1       68.32       28.39     29.78 o 
   9  19   1      171.70      137.47     34.75 o 
  11  19   1       14.98       16.10     33.62 o 
 -10  20   1      476.13      497.17     81.49 o 
  -8  20   1      735.35      735.38     68.70 o 
  -6  20   1      360.20      298.81    142.59 o 
  -4  20   1     2987.25     3150.78     78.21 o 
  -2  20   1      766.77      725.74     42.50 o 
   0  20   1     4296.63     4314.74    126.85 o 
   2  20   1      694.91      626.12     47.81 o 
   4  20   1     2813.60     2699.08    108.28 o 
   6  20   1      369.75      317.26     54.85 o 
   8  20   1      684.09      649.61     48.56 o 
  10  20   1      504.13      467.91     46.44 o 
  -9  21   1     1599.05     1381.83    133.79 o 
  -7  21   1       23.29       69.27     55.88 o 
  -5  21   1     2783.16     2769.92    257.05 o 
  -3  21   1      888.79      927.44    126.25 o 
  -1  21   1     2547.89     2664.70     85.63 o 
   1  21   1     2342.77     2377.25     81.43 o 
   3  21   1      906.63     1011.67     58.52 o 
   5  21   1     2726.91     2920.99    127.41 o 
   7  21   1       26.05       15.03     65.16 o 
   9  21   1     1585.52     1580.19     97.51 o 
  -8  22   1      218.28      241.63     58.24 o 
  -6  22   1       78.92      -15.39     44.09 o 
  -4  22   1      802.70      707.64     99.38 o 
  -2  22   1       58.98       22.26     38.94 o 
   0  22   1      782.38      736.51     68.94 o 
   2  22   1       66.33       92.94     36.63 o 
   4  22   1      844.35      846.40     75.17 o 
   6  22   1       47.88      -35.24     52.40 o 
   8  22   1      225.54      198.61     57.94 o 
  -5  23   1       32.89       10.25     71.73 o 
  -3  23   1      112.66      196.63     77.34 o 
  -1  23   1      293.38      352.05     56.29 o 
   1  23   1      265.69      278.46     44.82 o 
   3  23   1       98.65       70.55     48.54 o 
   5  23   1       32.71       48.22     49.99 o 
   0   0   2   123788.80   129711.55   1723.76 o 
   2   0   2    12009.66    12250.05    125.87 o 
   4   0   2   182356.56   189091.31   1977.85 o 
   6   0   2    23370.13    24141.96    211.87 o 
   8   0   2    10678.50    10650.55    121.48 o 
  10   0   2     4239.25     4061.44     90.04 o 
  12   0   2     1556.37     1474.43    133.99 o 
  14   0   2     2168.02     2265.66     87.62 o 
  16   0   2      415.31      355.02     53.23 o 
  18   0   2      242.96      311.26     82.94 o 
  20   0   2       85.25      172.51     58.50 o 
 -19   1   2      205.72      134.64    111.08 o 
 -17   1   2       91.88       28.92     44.76 o 
 -15   1   2      670.05      647.12     56.89 o 
 -13   1   2     1771.26     1833.39     74.61 o 
 -11   1   2      987.88     1022.10     39.88 o 
  -9   1   2    12993.16    12425.70    139.37 o 
  -7   1   2     6571.86     6403.91     78.48 o 
  -5   1   2    79082.92    80862.85    667.14 o 
  -3   1   2     3358.97     3768.49     36.93 o 
  -1   1   2    22955.73    23958.04    270.32 o 
   1   1   2    23178.32    24239.67    258.39 o 
   3   1   2     3575.16     3986.27     69.47 o 
   5   1   2    82898.77    86277.75    798.89 o 
   7   1   2     6675.56     6628.96     71.80 o 
   9   1   2    13005.55    12355.67    140.04 o 
  11   1   2     1062.08     1106.01    105.86 o 
  13   1   2     1732.22     1660.93     72.86 o 
  15   1   2      601.37      564.06     56.11 o 
  17   1   2      104.23       89.73     62.55 o 
  19   1   2      177.06      253.98     60.35 o 
 -20   2   2       12.64       49.11     75.60 o 
 -18   2   2       24.51       11.62     46.28 o 
 -16   2   2      109.20       61.34     39.40 o 
 -14   2   2      188.37      249.13     64.77 o 
 -12   2   2     1326.79     1325.29     68.83 o 
 -10   2   2     1904.78     1795.35     49.19 o 
  -8   2   2     2317.64     2276.89     50.35 o 
  -6   2   2     9992.74     9698.74     95.57 o 
  -4   2   2     2658.97     2724.14     29.83 o 
  -2   2   2    11045.59    11688.01    121.40 o 
   0   2   2    30414.98    32276.87    361.89 o 
   2   2   2    10006.50    10618.16    131.24 o 
   4   2   2     2571.29     2558.51     55.28 o 
   6   2   2    10458.31    10551.04    119.83 o 
   8   2   2     2357.35     2256.26     36.27 o 
  10   2   2     1774.60     1708.45     48.20 o 
  12   2   2     1161.79     1071.94     59.30 o 
  14   2   2      214.36      245.46     43.62 o 
  16   2   2      123.30       82.07     54.04 o 
  18   2   2       35.59       45.27     45.10 o 
  20   2   2        8.08      -61.92     49.08 o 
 -19   3   2      158.76      182.52     79.66 o 
 -17   3   2      141.30      180.96     51.24 o 
 -15   3   2     1272.00     1393.25     74.96 o 
 -13   3   2     1400.11     1405.24     67.54 o 
 -11   3   2      899.30      938.56     47.10 o 
  -9   3   2     2693.80     2631.73     58.14 o 
  -7   3   2     1046.08     1001.27     27.54 o 
  -5   3   2    13434.76    13261.08    145.25 o 
  -3   3   2    34867.34    36549.71    411.19 o 
  -1   3   2     1012.31      903.45     19.19 o 
   1   3   2     1687.45     1641.56     31.89 o 
   3   3   2    37460.06    39228.49    381.45 o 
   5   3   2    13645.80    13582.74    158.78 o 
   7   3   2      924.65      894.95     34.07 o 
   9   3   2     2345.78     2258.90     45.05 o 
  11   3   2     1041.22     1117.91     44.02 o 
  13   3   2     1648.50     1539.11     70.68 o 
  15   3   2     1231.21     1315.77     73.81 o 
  17   3   2      137.62      106.66     45.68 o 
  19   3   2      133.02      167.87     57.62 o 
 -18   4   2      369.32      345.12     85.65 o 
 -16   4   2      196.23      208.92     70.18 o 
 -14   4   2     2435.43     2825.76     97.87 o 
 -12   4   2        9.26        5.42     19.98 o 
 -10   4   2     8179.04     8131.88    125.96 o 
  -8   4   2     1850.72     1771.01     35.84 o 
  -6   4   2     9122.71     8960.82    110.43 o 
  -4   4   2     2690.25     2582.30     50.54 o 
  -2   4   2     2216.87     2195.35     55.23 o 
   0   4   2     7585.68     7079.26     94.83 o 
   2   4   2     2024.88     1974.81     37.69 o 
   4   4   2     1935.10     1751.74     31.62 o 
   6   4   2    10113.72     9810.30    161.05 o 
   8   4   2     2479.39     2412.00     62.78 o 
  10   4   2     8133.25     8019.86    105.36 o 
  12   4   2       20.19       -4.14     56.65 o 
  14   4   2     2282.67     2501.40    156.03 o 
  16   4   2      182.93      171.76     64.58 o 
  18   4   2      435.44      529.48    126.35 o 
 -19   5   2      142.55       -9.09     65.74 o 
 -17   5   2      178.68      172.08     73.47 o 
 -15   5   2      163.03      158.38     44.76 o 
 -13   5   2     1793.22     1846.35     86.29 o 
 -11   5   2      964.08      998.38     41.56 o 
  -9   5   2     3192.84     3205.96     53.02 o 
  -7   5   2     2738.51     2871.51     59.11 o 
  -5   5   2     3936.89     3889.18     53.96 o 
  -3   5   2     8397.54     8203.47     96.27 o 
  -1   5   2     8028.79     7835.92     93.35 o 
   1   5   2     7061.69     6769.56     93.69 o 
   3   5   2     8394.38     8225.61    163.74 o 
   5   5   2     4911.51     5009.01     87.32 o 
   7   5   2     2465.52     2521.31     46.91 o 
   9   5   2     3452.60     3559.79     61.06 o 
  11   5   2      836.60      878.09     33.93 o 
  13   5   2     1732.99     1778.87     76.82 o 
  15   5   2      155.83      129.92     43.62 o 
  17   5   2      226.69      176.81     48.64 o 
  19   5   2      151.34      143.69     57.97 o 
 -18   6   2      200.77      118.71     73.28 o 
 -16   6   2      367.94      318.24     78.30 o 
 -14   6   2       82.37      156.67     51.14 o 
 -12   6   2       67.75       50.27     23.66 o 
 -10   6   2     2214.91     2335.34     59.83 o 
  -8   6   2     1193.16     1251.55     30.64 o 
  -6   6   2     3384.90     3228.62     50.07 o 
  -4   6   2      644.49      564.31     20.81 o 
  -2   6   2     1877.56     1736.34     33.23 o 
   0   6   2       29.82       40.51      8.30 o 
   2   6   2     1528.31     1440.26     27.42 o 
   4   6   2      493.14      437.42     16.27 o 
   6   6   2     3567.37     3525.20     57.11 o 
   8   6   2     1356.02     1451.10     37.65 o 
  10   6   2     2055.02     2040.62     47.74 o 
  12   6   2       41.85        3.23     17.32 o 
  14   6   2       85.50       84.91     38.89 o 
  16   6   2      397.29      412.33     80.33 o 
  18   6   2      226.77      359.48     59.15 o 
 -19   7   2      396.12      460.74     99.19 o 
 -17   7   2      589.15      555.67     93.19 o 
 -15   7   2      904.47      907.56    101.89 o 
 -13   7   2     1569.91     1577.65     68.14 o 
 -11   7   2     2596.39     2483.22     68.70 o 
  -9   7   2     7709.43     7470.58    118.89 o 
  -7   7   2      456.08      471.50     20.71 o 
  -5   7   2    16042.90    15940.43    237.23 o 
  -3   7   2     3083.08     3587.93     46.32 o 
  -1   7   2    24771.10    25153.19    227.10 o 
   1   7   2    22576.02    23393.63    238.95 o 
   3   7   2     3485.87     3893.96     54.89 o 
   5   7   2    15473.53    15349.13    169.39 o 
   7   7   2      557.27      601.41     19.67 o 
   9   7   2     7624.85     7461.62    104.09 o 
  11   7   2     2622.19     2642.32     57.71 o 
  13   7   2     1431.10     1421.19     92.22 o 
  15   7   2      879.33      843.38     66.30 o 
  17   7   2      573.36      623.80     68.70 o 
  19   7   2      432.14      517.42     71.56 o 
 -18   8   2      488.45      402.54     92.61 o 
 -16   8   2      708.02      725.43     98.99 o 
 -14   8   2     1885.79     1877.04     79.11 o 
 -12   8   2      166.02      173.90     35.65 o 
 -10   8   2     6291.82     6158.32    195.20 o 
  -8   8   2     1095.65     1083.30     30.65 o 
  -6   8   2     4113.79     3937.32     63.27 o 
  -4   8   2     3597.09     3079.47     70.04 o 
  -2   8   2     3479.07     3700.83     47.22 o 
   0   8   2    25458.31    24966.06    256.81 o 
   2   8   2     3031.11     3245.16     50.39 o 
   4   8   2     3806.70     3370.86     62.48 o 
   6   8   2     4141.11     4080.74     53.55 o 
   8   8   2     1134.44     1068.12     49.70 o 
  10   8   2     6380.81     6264.25     94.23 o 
  12   8   2      140.47      155.60     24.00 o 
  14   8   2     1756.63     1882.16     98.12 o 
  16   8   2      778.75      779.84     94.45 o 
  18   8   2      463.30      548.37     68.96 o 
 -17   9   2      141.65      201.66     80.82 o 
 -15   9   2      129.24      120.26     64.38 o 
 -13   9   2      139.35       64.34     33.97 o 
 -11   9   2     1025.05     1055.02     97.25 o 
  -9   9   2       84.12       57.93     21.03 o 
  -7   9   2     1820.31     1860.07     43.40 o 
  -5   9   2      831.90      867.26     25.61 o 
  -3   9   2     6567.72     6877.28     77.20 o 
  -1   9   2     1784.13     1765.17     31.42 o 
   1   9   2     2136.25     2110.23     41.12 o 
   3   9   2     7362.61     7849.66     98.71 o 
   5   9   2     1145.05     1209.25     31.44 o 
   7   9   2     1603.39     1590.96     40.58 o 
   9   9   2       36.50       20.26     22.05 o 
  11   9   2     1039.33      968.89     39.15 o 
  13   9   2      147.24      154.66     25.45 o 
  15   9   2      119.23      190.03     48.12 o 
  17   9   2      105.38       54.77     67.09 o 
 -18  10   2       69.05       30.93     72.31 o 
 -16  10   2      211.29      127.03     70.57 o 
 -14  10   2      137.21      123.00     39.30 o 
 -12  10   2      364.06      276.36     40.83 o 
 -10  10   2      830.36      796.64     42.87 o 
  -8  10   2      908.17      880.79     42.27 o 
  -6  10   2      959.95      882.22     26.89 o 
  -4  10   2     3337.56     3051.15     46.94 o 
  -2  10   2     6719.86     6767.90    103.02 o 
   0  10   2    16694.14    17359.29    191.45 o 
   2  10   2     6398.66     6643.56     89.23 o 
   4  10   2     2985.11     2760.76     59.13 o 
   6  10   2      844.34      787.79     33.85 o 
   8  10   2      853.08      781.67     39.54 o 
  10  10   2      898.79      920.60     42.47 o 
  12  10   2      338.18      305.35     33.81 o 
  14  10   2      104.19      108.84     32.97 o 
  16  10   2      259.37      215.78     53.91 o 
  18  10   2       52.67       81.62     57.54 o 
 -17  11   2       28.18       29.00     69.22 o 
 -15  11   2      859.22     1015.59    180.20 o 
 -13  11   2     1278.53     1309.79     71.96 o 
 -11  11   2     1160.07     1084.25     51.16 o 
  -9  11   2     3842.09     3724.20     85.32 o 
  -7  11   2      194.81      208.30     21.04 o 
  -5  11   2     9146.26     8944.52    100.56 o 
  -3  11   2     1711.27     1698.70     34.46 o 
  -1  11   2     5633.02     5350.64     65.87 o 
   1  11   2     5096.89     4785.80     73.45 o 
   3  11   2     1734.98     1712.35     40.59 o 
   5  11   2     9424.58     9182.79    117.23 o 
   7  11   2      229.60      202.64     26.03 o 
   9  11   2     3701.18     3728.98    161.77 o 
  11  11   2     1230.69     1196.54     50.14 o 
  13  11   2     1177.69     1222.63     54.88 o 
  15  11   2      925.57      901.79    148.39 o 
  17  11   2       33.89       22.03     49.95 o 
 -16  12   2       25.04      -12.57     56.46 o 
 -14  12   2     1928.10     1982.66     74.76 o 
 -12  12   2      370.19      415.87     39.51 o 
 -10  12   2     3338.76     3412.05     85.87 o 
  -8  12   2      932.91     1014.40     47.50 o 
  -6  12   2     2610.48     2532.86     47.07 o 
  -4  12   2     5346.05     5222.48     69.50 o 
  -2  12   2     2524.10     2621.46     44.14 o 
   0  12   2    10902.68    10268.79    129.99 o 
   2  12   2     2708.07     2677.20     53.11 o 
   4  12   2     5613.91     5489.81     83.06 o 
   6  12   2     2709.36     2585.44     72.99 o 
   8  12   2      862.99      863.60     45.33 o 
  10  12   2     3319.46     3396.85     80.27 o 
  12  12   2      325.93      360.21     36.09 o 
  14  12   2     1963.07     1974.39     68.50 o 
  16  12   2       15.01       -3.09     63.03 o 
 -15  13   2       67.14       18.93     31.52 o 
 -13  13   2      291.05      272.26     37.67 o 
 -11  13   2     1217.67     1255.30     64.28 o 
  -9  13   2      857.12      843.60     46.73 o 
  -7  13   2     2566.94     2603.94     57.80 o 
  -5  13   2      353.31      370.04     21.49 o 
  -3  13   2      464.81      505.80     22.48 o 
  -1  13   2     2911.23     3009.21     70.63 o 
   1  13   2     3151.44     3245.29     61.93 o 
   3  13   2      436.63      415.06     28.69 o 
   5  13   2      399.26      401.57     30.33 o 
   7  13   2     2275.71     2475.66     65.77 o 
   9  13   2      908.09      976.69     56.21 o 
  11  13   2     1175.67     1223.39     82.74 o 
  13  13   2      357.44      283.43     36.41 o 
  15  13   2       52.02       91.74     40.60 o 
 -16  14   2       48.83       26.29     71.34 o 
 -14  14   2       48.43       63.39     33.44 o 
 -12  14   2      300.50      287.78     37.77 o 
 -10  14   2      414.72      428.67     39.55 o 
  -8  14   2     1065.66     1126.31     52.38 o 
  -6  14   2     1766.95     1819.36     42.76 o 
  -4  14   2     4544.59     4491.78     66.65 o 
  -2  14   2     1204.94     1299.98     42.44 o 
   0  14   2    10230.58    10309.41    136.32 o 
   2  14   2     1052.67     1136.70     39.68 o 
   4  14   2     4351.14     4199.99     89.69 o 
   6  14   2     1547.83     1669.92     75.12 o 
   8  14   2     1028.52      977.80     46.69 o 
  10  14   2      364.87      383.41     36.12 o 
  12  14   2      244.22      222.91     34.00 o 
  14  14   2       73.13       62.75     31.66 o 
  16  14   2       42.56       33.26     68.64 o 
 -15  15   2      312.03      284.89     74.15 o 
 -13  15   2      630.00      561.43     48.58 o 
 -11  15   2      637.16      735.83     50.16 o 
  -9  15   2     1663.91     1707.69     65.18 o 
  -7  15   2      166.84      127.98     24.01 o 
  -5  15   2     3282.23     3356.31     69.81 o 
  -3  15   2     6945.09     6887.29    106.37 o 
  -1  15   2     4170.26     4031.65     75.49 o 
   1  15   2     4030.25     4004.18     74.53 o 
   3  15   2     7241.91     7119.00    170.41 o 
   5  15   2     3443.22     3441.20     82.48 o 
   7  15   2      169.41      150.07     28.61 o 
   9  15   2     1454.83     1617.24     59.93 o 
  11  15   2      731.48      691.52     46.13 o 
  13  15   2      587.20      638.28     74.13 o 
  15  15   2      293.45      303.86     42.40 o 
 -14  16   2      467.04      486.57     62.93 o 
 -12  16   2      206.48      214.20     38.93 o 
 -10  16   2      836.11      857.61     52.15 o 
  -8  16   2     1518.68     1577.08     62.70 o 
  -6  16   2     1291.01     1330.06     46.94 o 
  -4  16   2      398.37      433.59     30.80 o 
  -2  16   2     1331.19     1323.01     60.25 o 
   0  16   2      300.86      350.18     28.27 o 
   2  16   2     1108.11     1164.59     51.03 o 
   4  16   2      623.80      642.38     41.59 o 
   6  16   2     1259.40     1278.85     70.66 o 
   8  16   2     1348.21     1309.41     55.42 o 
  10  16   2      846.78      813.04     48.70 o 
  12  16   2      167.85      175.85     35.40 o 
  14  16   2      408.36      371.99     44.45 o 
 -13  17   2      117.17       85.07     47.16 o 
 -11  17   2       53.00       15.97     56.84 o 
  -9  17   2       64.16       53.40     32.08 o 
  -7  17   2      527.46      486.41     46.47 o 
  -5  17   2      466.96      399.70     33.11 o 
  -3  17   2     1523.57     1431.28     49.04 o 
  -1  17   2      117.66       98.68     23.50 o 
   1  17   2       70.27       72.96     25.58 o 
   3  17   2     1433.80     1514.01     60.58 o 
   5  17   2      478.96      412.52     50.17 o 
   7  17   2      571.61      616.47     47.46 o 
   9  17   2       59.88       79.29     30.59 o 
  11  17   2       68.08       23.47     31.23 o 
  13  17   2       99.81       40.69     33.90 o 
 -12  18   2       58.77       51.80     43.35 o 
 -10  18   2      770.33      621.10     64.66 o 
  -8  18   2      115.35       62.17     34.21 o 
  -6  18   2      169.42      103.53     33.26 o 
  -4  18   2      970.94     1078.25     54.72 o 
  -2  18   2     1158.66     1274.37     71.83 o 
   0  18   2     2833.90     3133.31     86.45 o 
   2  18   2     1105.65     1115.16     54.87 o 
   4  18   2     1171.83     1226.56     57.43 o 
   6  18   2      185.18      258.59     34.63 o 
   8  18   2       67.57       21.14     28.35 o 
  10  18   2      836.95      860.82     69.01 o 
  12  18   2       79.05       72.79     58.58 o 
 -11  19   2       87.79      138.98     51.20 o 
  -9  19   2     1281.17     1267.77     95.03 o 
  -7  19   2       35.90       28.04     32.20 o 
  -5  19   2     1893.28     1921.60     72.40 o 
  -3  19   2     1115.47     1143.49     59.64 o 
  -1  19   2     3383.15     3591.20     94.97 o 
   1  19   2     3171.56     3056.07     87.33 o 
   3  19   2     1065.72     1051.15     60.50 o 
   5  19   2     1857.64     2106.55     96.25 o 
   7  19   2       40.37        7.69     29.93 o 
   9  19   2     1304.37     1441.65     64.64 o 
  11  19   2       69.77       17.95     34.37 o 
 -10  20   2      193.94      221.82     57.05 o 
  -8  20   2      780.53      658.35     67.42 o 
  -6  20   2      736.13      743.90     58.59 o 
  -4  20   2     1152.11     1165.16     59.55 o 
  -2  20   2      645.13      593.92     46.78 o 
   0  20   2      348.48      419.82     43.47 o 
   2  20   2      618.52      554.59     55.58 o 
   4  20   2     1231.59     1264.11    106.24 o 
   6  20   2      648.92      577.37     46.41 o 
   8  20   2      820.98      754.48     52.93 o 
  10  20   2      205.76      153.12     38.81 o 
  -9  21   2       39.63       96.46     52.88 o 
  -7  21   2      206.21      157.10     51.55 o 
  -5  21   2       13.36      -36.51     48.05 o 
  -3  21   2      212.26      234.32     38.12 o 
  -1  21   2      290.63      279.81     40.77 o 
   1  21   2      282.04      293.92     41.63 o 
   3  21   2      194.06      178.89     38.13 o 
   5  21   2        8.20      -53.48     78.11 o 
   7  21   2      228.93      216.60     40.04 o 
   9  21   2       27.10      -44.04     41.46 o 
  -6  22   2      506.39      729.87    107.11 o 
  -4  22   2     1012.27     1078.66    115.04 o 
  -2  22   2      465.99      460.30     47.55 o 
   0  22   2     1088.30     1194.17     66.42 o 
   2  22   2      459.41      497.10     57.06 o 
   4  22   2     1040.20     1110.26     81.61 o 
   6  22   2      453.90      435.24     64.03 o 
  -5  23   2      692.32      866.76    113.49 o 
  -3  23   2       50.48       47.85     44.68 o 
  -1  23   2      505.05      444.63     49.24 o 
   1  23   2      532.27      540.81     51.93 o 
   3  23   2       76.30      120.26     65.35 o 
   5  23   2      672.23      647.55     72.62 o 
   2   0   3      823.77      726.67     18.40 o 
   4   0   3     1196.14     1510.27     28.86 o 
   6   0   3    12847.14    12855.72    122.58 o 
   8   0   3      628.14      636.44     20.80 o 
  10   0   3     3148.05     3262.00    107.80 o 
  12   0   3      686.44      677.49     62.93 o 
  14   0   3       11.75       34.32     34.79 o 
  16   0   3       35.25       76.72     59.07 o 
  18   0   3      150.72      130.49     90.19 o 
 -19   1   3      114.56      138.43     80.43 o 
 -17   1   3      118.51      163.80     47.09 o 
 -15   1   3      593.53      591.14     85.65 o 
 -13   1   3      298.63      382.00     63.80 o 
 -11   1   3     2286.65     2310.45     59.00 o 
  -9   1   3    21380.95    21590.84    276.79 o 
  -7   1   3     5138.19     5530.37     63.20 o 
  -5   1   3     9140.74     9004.77     81.42 o 
  -3   1   3     6700.18     6959.94     71.93 o 
  -1   1   3     9163.71     9478.88     91.81 o 
   1   1   3     9661.60     9718.62    122.79 o 
   3   1   3     6184.31     6308.61     87.63 o 
   5   1   3     7981.03     7787.57     89.54 o 
   7   1   3     4491.14     4708.55     57.64 o 
   9   1   3    20632.71    21083.89    196.58 o 
  11   1   3     2426.30     2373.69     59.19 o 
  13   1   3      296.06      442.52     56.26 o 
  15   1   3      630.16      647.96     58.86 o 
  17   1   3       97.49       94.58     46.35 o 
  19   1   3      122.11      171.88     55.91 o 
 -18   2   3      419.99      471.18     91.64 o 
 -16   2   3      123.56      189.50     46.76 o 
 -14   2   3     2970.58     3082.76    101.92 o 
 -12   2   3      422.33      452.50     35.66 o 
 -10   2   3    12987.86    12609.99    175.55 o 
  -8   2   3     1271.73     1234.26     31.42 o 
  -6   2   3    15920.88    15680.83    132.31 o 
  -4   2   3     6063.27     6210.67     58.34 o 
  -2   2   3     1601.35     1514.27     28.14 o 
   0   2   3     4341.76     4307.62     56.12 o 
   2   2   3     1486.28     1352.40     31.93 o 
   4   2   3     5360.59     5516.46     82.92 o 
   6   2   3    16659.07    16130.35    168.70 o 
   8   2   3     1286.96     1213.25     43.87 o 
  10   2   3    13029.11    12643.61    140.07 o 
  12   2   3      410.41      401.99     43.84 o 
  14   2   3     2855.48     2949.06    101.78 o 
  16   2   3      119.84       93.72     42.72 o 
  18   2   3      382.21      393.72     62.90 o 
 -19   3   3      225.05      136.89     74.24 o 
 -17   3   3      126.01      120.65     68.06 o 
 -15   3   3      711.00      691.90     71.05 o 
 -13   3   3     2431.14     2344.33     85.03 o 
 -11   3   3     4034.90     3989.64     84.77 o 
  -9   3   3     4219.50     4191.48    114.84 o 
  -7   3   3    14457.23    14937.16    143.87 o 
  -5   3   3     3595.81     3424.13     46.83 o 
  -3   3   3     4668.66     4637.13     56.20 o 
  -1   3   3      868.87      787.20     20.22 o 
   1   3   3      964.98      913.18     26.18 o 
   3   3   3     4333.41     4125.04     67.43 o 
   5   3   3     3380.61     3185.71     86.99 o 
   7   3   3    13246.41    13666.19    150.53 o 
   9   3   3     3726.82     3653.99     60.57 o 
  11   3   3     3923.12     3803.50     66.51 o 
  13   3   3     2474.51     2403.82     88.29 o 
  15   3   3      650.69      643.51     72.99 o 
  17   3   3      152.52      175.79     50.90 o 
  19   3   3      217.61      187.92     57.21 o 
 -18   4   3       99.04      -44.08     64.00 o 
 -16   4   3      344.93      308.58     77.14 o 
 -14   4   3      497.94      516.16     78.59 o 
 -12   4   3     1353.06     1392.79     49.94 o 
 -10   4   3      649.96      662.31     34.62 o 
  -8   4   3    11992.48    12120.14    139.60 o 
  -6   4   3      648.19      575.48     33.57 o 
  -4   4   3     5473.43     5270.95     80.98 o 
  -2   4   3     4599.60     4761.86     63.40 o 
   0   4   3      905.46      976.32     21.62 o 
   2   4   3     3614.09     3551.16     59.36 o 
   4   4   3     5892.94     5693.79     74.15 o 
   6   4   3      577.49      558.93     19.96 o 
   8   4   3    12342.54    11945.59    196.94 o 
  10   4   3      657.72      640.78     28.66 o 
  12   4   3     1210.47     1170.96     48.22 o 
  14   4   3      563.69      447.72     51.43 o 
  16   4   3      342.26      411.08     56.64 o 
  18   4   3      126.79       82.67     48.62 o 
 -19   5   3      170.42      107.50     80.04 o 
 -17   5   3      197.52      203.20     76.18 o 
 -15   5   3      683.35      661.62     90.68 o 
 -13   5   3     1344.53     1430.28     66.65 o 
 -11   5   3     1235.41     1204.24     45.74 o 
  -9   5   3     3325.89     3334.52     56.38 o 
  -7   5   3       71.41       73.91     11.71 o 
  -5   5   3     3999.42     3683.16     65.39 o 
  -3   5   3     9404.96     9177.91    108.46 o 
  -1   5   3     2394.06     2217.56     37.99 o 
   1   5   3     2734.06     2662.26     51.11 o 
   3   5   3     8871.15     8779.40    119.76 o 
   5   5   3     4168.85     3925.13     58.85 o 
   7   5   3       60.63       57.08     10.26 o 
   9   5   3     3791.04     3651.49     63.26 o 
  11   5   3     1414.79     1333.48     48.92 o 
  13   5   3     1632.65     1568.55     56.73 o 
  15   5   3      574.85      634.76    131.38 o 
  17   5   3      223.09      315.64     56.42 o 
  19   5   3      167.05      144.69     55.59 o 
 -18   6   3      241.68      238.39     81.78 o 
 -16   6   3      100.74       72.70     63.42 o 
 -14   6   3     2618.56     2652.68    145.59 o 
 -12   6   3      813.31      877.24    147.33 o 
 -10   6   3     6032.29     5896.53    102.84 o 
  -8   6   3     2259.32     2111.10     42.11 o 
  -6   6   3     7776.98     7451.86    176.77 o 
  -4   6   3     1542.78     1295.53     31.93 o 
  -2   6   3     2538.76     2449.03     42.83 o 
   0   6   3     6887.24     6462.95     79.96 o 
   2   6   3     2421.27     2326.88     48.89 o 
   4   6   3     1757.83     1474.98     37.79 o 
   6   6   3     7959.21     7776.97    123.10 o 
   8   6   3     2058.81     1919.51     44.62 o 
  10   6   3     6297.99     5802.97    110.27 o 
  12   6   3      890.28      900.61     37.78 o 
  14   6   3     2519.08     2629.86    172.08 o 
  16   6   3      118.53       32.38     47.37 o 
  18   6   3      244.31      322.78     60.76 o 
 -17   7   3      218.36      203.98     77.34 o 
 -15   7   3      811.62      683.47     89.71 o 
 -13   7   3     1382.51     1401.31     69.01 o 
 -11   7   3     1658.30     1705.88     69.81 o 
  -9   7   3      465.24      461.23     22.94 o 
  -7   7   3     4423.78     4321.68     64.45 o 
  -5   7   3     1893.84     1834.51     58.99 o 
  -3   7   3     1776.17     1512.42     35.09 o 
  -1   7   3     3693.29     3969.49     58.82 o 
   1   7   3     2889.89     3024.72     46.42 o 
   3   7   3     1405.90     1097.26     34.47 o 
   5   7   3     2146.81     2143.24     37.89 o 
   7   7   3     4369.94     4211.51     57.73 o 
   9   7   3      338.22      371.96     24.89 o 
  11   7   3     1794.38     1743.04     48.03 o 
  13   7   3     1359.12     1378.05     73.81 o 
  15   7   3      835.05      825.64    132.25 o 
  17   7   3      218.12      198.88     60.81 o 
 -18   8   3       70.14       55.49     73.47 o 
 -16   8   3      274.92      312.83     81.59 o 
 -14   8   3      873.58     1039.65    115.72 o 
 -12   8   3     3247.39     2982.55    168.31 o 
 -10   8   3     3384.88     3294.01     96.41 o 
  -8   8   3     1445.91     1420.59     43.30 o 
  -6   8   3     3379.21     3307.14     59.29 o 
  -4   8   3      857.23      773.45     27.67 o 
  -2   8   3     5793.74     5613.90     78.17 o 
   0   8   3    30255.89    32128.89    324.92 o 
   2   8   3     5113.62     5017.37    109.59 o 
   4   8   3      714.88      590.02     25.17 o 
   6   8   3     3227.34     3139.04     51.05 o 
   8   8   3     1519.17     1479.28     41.96 o 
  10   8   3     3447.85     3460.30     67.23 o 
  12   8   3     2911.04     2821.50     63.63 o 
  14   8   3      849.17      949.47     51.21 o 
  16   8   3      296.96      330.67     57.05 o 
  18   8   3       66.65      106.61     51.33 o 
 -17   9   3       48.17       79.08     70.18 o 
 -15   9   3     1409.92     1445.24    124.71 o 
 -13   9   3     1118.81     1184.42     68.15 o 
 -11   9   3      246.79      239.42     38.42 o 
  -9   9   3     4793.77     5001.49    100.61 o 
  -7   9   3      896.03      964.26     33.61 o 
  -5   9   3    19301.87    19087.26    228.39 o 
  -3   9   3     1639.37     1555.32     40.48 o 
  -1   9   3    17287.13    18101.22    198.03 o 
   1   9   3    15751.08    16231.82    178.69 o 
   3   9   3     1816.32     1764.84     35.88 o 
   5   9   3    19148.97    19245.65    207.14 o 
   7   9   3      756.22      843.04     38.20 o 
   9   9   3     4715.18     4767.40     91.27 o 
  11   9   3      247.64      270.30     29.78 o 
  13   9   3     1066.08     1114.76     45.46 o 
  15   9   3     1428.25     1432.93     64.22 o 
  17   9   3       49.13       49.70     47.85 o 
 -16  10   3       43.82       31.90     64.00 o 
 -14  10   3      957.11     1007.88     67.19 o 
 -12  10   3      679.21      709.52     56.43 o 
 -10  10   3     1618.49     1728.34     59.64 o 
  -8  10   3     4120.51     4136.03    108.89 o 
  -6  10   3     3919.53     3943.37     69.08 o 
  -4  10   3    13350.65    13250.84    158.30 o 
  -2  10   3     2076.49     2022.43     44.25 o 
   0  10   3     3219.22     2795.24     90.67 o 
   2  10   3     1962.22     1925.17     72.86 o 
   4  10   3    13868.94    13866.34    190.42 o 
   6  10   3     3910.84     3929.49     77.49 o 
   8  10   3     4134.48     4098.30    145.33 o 
  10  10   3     1582.98     1533.49     53.51 o 
  12  10   3      559.61      497.38     34.14 o 
  14  10   3      826.86      872.95     51.69 o 
  16  10   3       50.05       19.67    138.53 o 
 -17  11   3      117.52      162.41     77.14 o 
 -15  11   3        0.17        8.48     40.51 o 
 -13  11   3      543.31      533.33     44.76 o 
 -11  11   3      783.23      877.14     74.81 o 
  -9  11   3     1718.07     1781.42     60.65 o 
  -7  11   3     2467.10     2435.45     64.97 o 
  -5  11   3     1382.26     1443.52     44.32 o 
  -3  11   3     3245.86     3269.61     60.65 o 
  -1  11   3     4681.39     4526.46     72.72 o 
   1  11   3     4663.79     4608.41     71.82 o 
   3  11   3     3203.31     3250.17     71.53 o 
   5  11   3     1294.44     1335.42     58.60 o 
   7  11   3     2281.97     2182.89     91.93 o 
   9  11   3     1697.82     1730.73     56.28 o 
  11  11   3      721.66      743.80     42.53 o 
  13  11   3      607.50      611.06     72.85 o 
  15  11   3        1.98      -44.11     29.72 o 
  17  11   3      142.22      189.88     58.53 o 
 -16  12   3      214.93      160.35     49.79 o 
 -14  12   3       61.96       52.28     32.75 o 
 -12  12   3     1209.07     1265.06     59.35 o 
 -10  12   3      285.07      233.81     31.86 o 
  -8  12   3     1395.54     1379.56     54.41 o 
  -6  12   3      887.44      778.90     34.63 o 
  -4  12   3     1826.72     1722.19     45.59 o 
  -2  12   3     2355.24     2361.87     51.78 o 
   0  12   3       17.37        3.93     13.58 o 
   2  12   3     2347.98     2383.55     62.59 o 
   4  12   3     1950.50     1873.46     56.48 o 
   6  12   3      999.34      961.16     71.03 o 
   8  12   3     1448.36     1475.25     53.59 o 
  10  12   3      410.95      383.31     34.72 o 
  12  12   3     1292.85     1266.35     55.44 o 
  14  12   3       76.56       80.60     30.85 o 
  16  12   3      210.02      223.89     84.68 o 
 -15  13   3      490.72      430.97     46.14 o 
 -13  13   3      711.55      615.65     48.33 o 
 -11  13   3      464.41      406.39     40.62 o 
  -9  13   3     2385.21     2415.64     72.88 o 
  -7  13   3      145.66      113.82     21.54 o 
  -5  13   3     7157.96     6984.33    109.23 o 
  -3  13   3      618.78      599.93     30.41 o 
  -1  13   3     3048.08     2778.39     76.41 o 
   1  13   3     3337.64     3155.46     75.49 o 
   3  13   3      700.48      601.30     36.64 o 
   5  13   3     7664.15     7467.33    127.65 o 
   7  13   3      122.69      109.72     34.35 o 
   9  13   3     2563.63     2667.19     87.08 o 
  11  13   3      505.54      526.08     55.78 o 
  13  13   3      842.05      936.17     52.16 o 
  15  13   3      470.98      374.20    142.49 o 
 -14  14   3      632.17      584.00     50.46 o 
 -12  14   3       52.49       36.47     30.55 o 
 -10  14   3     1947.18     1928.89     75.49 o 
  -8  14   3      664.08      709.36     69.55 o 
  -6  14   3     1717.34     1680.86     55.03 o 
  -4  14   3     2439.01     2238.22     55.38 o 
  -2  14   3     1081.22     1139.23     42.45 o 
   0  14   3     4516.09     4213.26     91.47 o 
   2  14   3     1146.18     1197.51     69.07 o 
   4  14   3     2964.20     2810.34     72.86 o 
   6  14   3     1910.35     1935.53     79.93 o 
   8  14   3      872.07      837.91     57.14 o 
  10  14   3     1985.61     1991.01     66.59 o 
  12  14   3       31.99        8.43     28.03 o 
  14  14   3      607.06      567.72     46.21 o 
 -15  15   3       95.79       73.99     36.31 o 
 -13  15   3      379.42      393.17     82.87 o 
 -11  15   3      384.01      370.32     51.33 o 
  -9  15   3       12.02       -2.62     27.70 o 
  -7  15   3     1769.21     1668.01     69.23 o 
  -5  15   3      177.19      128.11     23.01 o 
  -3  15   3      959.73      951.61     39.24 o 
  -1  15   3      182.58      238.74     72.36 o 
   1  15   3      170.82      202.85     35.19 o 
   3  15   3      729.81      680.85     41.07 o 
   5  15   3      208.14      197.37     28.40 o 
   7  15   3     1402.82     1344.71     73.83 o 
   9  15   3        8.84        9.79     25.63 o 
  11  15   3      319.63      311.52     37.54 o 
  13  15   3      420.87      393.44     79.38 o 
  15  15   3      103.32        2.94     33.53 o 
 -14  16   3      312.94      285.12     51.97 o 
 -12  16   3      148.88      205.50     40.40 o 
 -10  16   3     1265.07     1268.88     62.32 o 
  -8  16   3      772.78      888.20     52.91 o 
  -6  16   3      126.63      137.00     24.77 o 
  -4  16   3      915.49      975.46     41.46 o 
  -2  16   3      448.67      486.62     37.90 o 
   0  16   3      263.61      391.62     45.23 o 
   2  16   3      423.15      479.69     38.23 o 
   4  16   3      998.98     1104.45     52.30 o 
   6  16   3      193.82      219.24     42.92 o 
   8  16   3      731.42      848.09     49.09 o 
  10  16   3     1331.62     1250.15     62.94 o 
  12  16   3      195.70      154.84     61.03 o 
  14  16   3      282.09      269.00     40.54 o 
 -13  17   3      543.77      589.21     83.33 o 
 -11  17   3      452.54      474.13     58.30 o 
  -9  17   3      437.48      508.68     47.75 o 
  -7  17   3      585.16      542.75     44.96 o 
  -5  17   3      952.53     1003.70     44.33 o 
  -3  17   3       80.35       73.98     25.76 o 
  -1  17   3     1228.87     1229.78     55.92 o 
   1  17   3     1143.14     1146.30     53.41 o 
   3  17   3       43.64       37.07     25.51 o 
   5  17   3     1077.56     1169.69     95.90 o 
   7  17   3      582.17      558.82     50.55 o 
   9  17   3      355.22      375.41     39.65 o 
  11  17   3      468.60      448.82     45.21 o 
  13  17   3      475.90      475.40     50.03 o 
 -12  18   3      209.67      171.23     42.27 o 
 -10  18   3      103.25      108.92     36.56 o 
  -8  18   3      654.44      626.35    111.04 o 
  -6  18   3      769.39      701.08     50.30 o 
  -4  18   3      315.16      329.55     37.73 o 
  -2  18   3     1685.70     1746.73     66.85 o 
   0  18   3      651.39      734.71     48.31 o 
   2  18   3     1690.16     1662.05     79.72 o 
   4  18   3      300.13      350.13     39.78 o 
   6  18   3      664.77      550.08     60.08 o 
   8  18   3      513.84      556.79     45.90 o 
  10  18   3       78.33       59.84     33.93 o 
  12  18   3      212.54      191.35     40.31 o 
 -11  19   3       61.81      -41.65     60.71 o 
  -9  19   3       35.87       57.69     36.94 o 
  -7  19   3      646.60      730.14     61.86 o 
  -5  19   3       55.64       55.66     31.17 o 
  -3  19   3     1315.24     1267.82     61.14 o 
  -1  19   3      525.76      558.42     65.41 o 
   1  19   3      572.41      589.13     69.45 o 
   3  19   3     1231.10     1167.07     60.26 o 
   5  19   3       69.38       18.63     39.56 o 
   7  19   3      629.57      696.62     50.27 o 
   9  19   3       48.96       39.14     32.50 o 
  11  19   3       65.68       80.31     36.61 o 
 -10  20   3      105.33       45.36     63.51 o 
  -8  20   3      437.48      448.57     84.97 o 
  -6  20   3      488.43      478.41     62.52 o 
  -4  20   3     2366.61     2356.65     80.76 o 
  -2  20   3      393.36      324.31     41.97 o 
   0  20   3     2208.36     2290.89     80.10 o 
   2  20   3      404.25      410.85     46.04 o 
   4  20   3     2371.18     2500.43    106.14 o 
   6  20   3      453.84      430.43    152.35 o 
   8  20   3      386.48      395.23     45.02 o 
  10  20   3      112.20      156.38     57.84 o 
  -7  21   3       14.00      -16.49     45.99 o 
  -5  21   3     1304.46     1205.75    158.74 o 
  -3  21   3      272.14      266.68     42.14 o 
  -1  21   3     1464.91     1672.76     71.65 o 
   1  21   3     1463.07     1474.87     73.91 o 
   3  21   3      277.32      123.36     46.27 o 
   5  21   3     1403.56     1375.57     91.04 o 
   7  21   3        9.02       14.04     32.52 o 
  -6  22   3      265.71      335.22     61.47 o 
  -4  22   3      145.04      156.38     53.08 o 
  -2  22   3      329.54      360.76     45.90 o 
   0  22   3      579.79      670.83     80.55 o 
   2  22   3      329.17      334.87     45.48 o 
   4  22   3      164.32      196.40     53.49 o 
   6  22   3      267.06      311.33     44.88 o 
  -3  23   3      395.10      392.56     68.56 o 
  -1  23   3      303.37      325.86     51.29 o 
   1  23   3      330.57      420.11     62.20 o 
   3  23   3      353.97      386.27     70.67 o 
   0   0   4     3333.87     3033.37     64.16 o 
   2   0   4     3075.15     3409.91     49.60 o 
   4   0   4    37565.05    38298.48    378.38 o 
   6   0   4      478.90      557.76     27.19 o 
   8   0   4    30483.54    30901.54    288.16 o 
  10   0   4     5317.04     5493.70     81.08 o 
  12   0   4       98.34       91.03     50.27 o 
  14   0   4     1474.50     1498.61     74.25 o 
  16   0   4        0.29      -46.34     37.11 o 
  18   0   4      302.22      340.28     88.55 o 
 -19   1   4      102.72      -20.11     72.12 o 
 -17   1   4      457.61      280.93     82.94 o 
 -15   1   4      550.66      588.64     56.64 o 
 -13   1   4     1002.80     1055.21     63.01 o 
 -11   1   4     3229.52     3224.46     72.84 o 
  -9   1   4     3481.73     3480.73     50.80 o 
  -7   1   4      751.68      837.55     24.88 o 
  -5   1   4     4199.47     4275.33     47.72 o 
  -3   1   4    13718.27    14199.79    151.66 o 
  -1   1   4    12332.57    12921.67    124.34 o 
   1   1   4    13068.54    13228.93    216.87 o 
   3   1   4    14277.68    14705.09    159.23 o 
   5   1   4     3570.02     3644.02     76.91 o 
   7   1   4      825.54      874.58     33.92 o 
   9   1   4     3720.02     3657.08     53.71 o 
  11   1   4     3289.75     3311.21     72.82 o 
  13   1   4     1085.97      978.80     61.90 o 
  15   1   4      489.86      432.67     52.33 o 
  17   1   4      467.95      441.11     61.14 o 
  19   1   4       79.62      142.69     77.53 o 
 -18   2   4       66.40       46.98     69.99 o 
 -16   2   4      756.84      741.86     97.45 o 
 -14   2   4       71.76      105.66     51.04 o 
 -12   2   4     2979.27     3128.54     74.23 o 
 -10   2   4      643.10      638.32     33.90 o 
  -8   2   4    17229.11    17278.13    200.03 o 
  -6   2   4     4574.54     4820.58     52.70 o 
  -4   2   4     7207.64     7592.70     71.17 o 
  -2   2   4     1953.73     1905.94     32.21 o 
   0   2   4      183.30      224.81     16.07 o 
   2   2   4     2165.70     2174.46     68.44 o 
   4   2   4     6956.06     7565.10    109.30 o 
   6   2   4     3837.13     3916.43     58.72 o 
   8   2   4    16589.48    16788.54    162.83 o 
  10   2   4      718.93      768.87     26.79 o 
  12   2   4     3215.92     3259.44     75.66 o 
  14   2   4       69.38      116.20     37.58 o 
  16   2   4      698.18      904.90    123.06 o 
  18   2   4       63.08       77.98     51.32 o 
 -19   3   4       50.18       81.78     72.31 o 
 -17   3   4      321.54      309.74     87.00 o 
 -15   3   4     1202.03     1155.81    109.82 o 
 -13   3   4     1338.27     1250.55    100.93 o 
 -11   3   4     1274.88     1260.58     46.52 o 
  -9   3   4     7382.39     7483.02    201.19 o 
  -7   3   4     4131.62     3962.51     52.76 o 
  -5   3   4     6484.77     6575.63     64.23 o 
  -3   3   4     3143.80     2919.11     43.04 o 
  -1   3   4     2053.27     1845.49     34.69 o 
   1   3   4     2314.65     2225.08     46.45 o 
   3   3   4     2979.61     2693.34     64.73 o 
   5   3   4     6931.14     6914.56    105.54 o 
   7   3   4     4066.53     3984.11     62.60 o 
   9   3   4     8276.31     8444.92    127.20 o 
  11   3   4     1306.70     1286.01     47.38 o 
  13   3   4     1582.06     1552.55     55.90 o 
  15   3   4     1143.70     1111.16     71.51 o 
  17   3   4      317.17      343.59     92.90 o 
  19   3   4       28.46      -37.05     52.11 o 
 -18   4   4       66.62      107.11     75.40 o 
 -16   4   4       70.61      123.74     71.15 o 
 -14   4   4      516.42      454.94     79.46 o 
 -12   4   4      344.07      337.08     42.05 o 
 -10   4   4     3300.13     3516.33     74.80 o 
  -8   4   4     1231.79     1146.56     42.76 o 
  -6   4   4     2811.65     2895.35     62.80 o 
  -4   4   4     8833.05     8602.38     96.97 o 
  -2   4   4     2518.02     2524.19     43.80 o 
   0   4   4    20064.54    20770.01    249.04 o 
   2   4   4     2762.26     2780.86     54.14 o 
   4   4   4     9566.80     9204.06    111.76 o 
   6   4   4     3124.33     3259.29     54.57 o 
   8   4   4     1236.14     1175.70     28.88 o 
  10   4   4     3472.09     3562.41     64.39 o 
  12   4   4      413.47      438.73     34.82 o 
  14   4   4      548.34      725.34     59.65 o 
  16   4   4       58.87       38.63     42.13 o 
  18   4   4       52.74       60.80     49.44 o 
 -19   5   4       53.95      -83.14     65.16 o 
 -17   5   4      137.49      125.29     72.89 o 
 -15   5   4      347.68      324.62     75.40 o 
 -13   5   4     1366.78     1395.80    106.44 o 
 -11   5   4     1539.55     1590.90     67.42 o 
  -9   5   4     3670.25     3737.73     74.93 o 
  -7   5   4     1782.30     1641.84     45.13 o 
  -5   5   4     2217.13     2273.28     51.79 o 
  -3   5   4     8817.32     8642.16    133.47 o 
  -1   5   4     8520.06     8256.66    128.68 o 
   1   5   4     8278.74     8236.37    118.23 o 
   3   5   4     9853.93    10303.32    174.89 o 
   5   5   4     2180.60     2199.68     43.96 o 
   7   5   4     1769.97     1648.28     33.87 o 
   9   5   4     3360.13     3307.58    105.74 o 
  11   5   4     1641.05     1690.61     48.34 o 
  13   5   4     1504.52     1493.40     74.38 o 
  15   5   4      395.92      512.43     56.82 o 
  17   5   4      115.08      137.04     49.97 o 
  19   5   4       41.71       31.59     52.45 o 
 -18   6   4       54.35      147.13     77.14 o 
 -16   6   4      261.48      284.60     79.66 o 
 -14   6   4      333.95      410.96     48.80 o 
 -12   6   4     2542.22     2636.07    199.24 o 
 -10   6   4     1994.90     2188.56    101.41 o 
  -8   6   4     5188.33     5096.92     90.82 o 
  -6   6   4     1867.31     1859.03     48.02 o 
  -4   6   4     1664.27     1629.36     38.24 o 
  -2   6   4     1086.61     1082.86     29.44 o 
   0   6   4     2601.13     2636.57     43.73 o 
   2   6   4      565.02      550.02     26.20 o 
   4   6   4     1968.51     2027.42     54.41 o 
   6   6   4     1401.77     1432.64     47.26 o 
   8   6   4     5492.48     5609.48     92.40 o 
  10   6   4     2095.18     2116.43     51.40 o 
  12   6   4     2728.97     2820.44     92.73 o 
  14   6   4      362.39      374.31     38.69 o 
  16   6   4      256.92      210.94     96.00 o 
  18   6   4       37.97       36.23     59.07 o 
 -17   7   4      140.53       44.66     73.28 o 
 -15   7   4     1223.42     1304.68    117.36 o 
 -13   7   4     3438.30     3732.18    164.25 o 
 -11   7   4      503.55      480.95     56.07 o 
  -9   7   4     3346.80     3450.84     73.11 o 
  -7   7   4     1582.74     1586.67     41.76 o 
  -5   7   4     9067.79     9093.60    137.66 o 
  -3   7   4     2190.83     2119.94     43.63 o 
  -1   7   4       35.79       -3.65      9.88 o 
   1   7   4      149.92      110.62     16.93 o 
   3   7   4     2068.61     1891.61     51.53 o 
   5   7   4     9077.20     9177.10    133.41 o 
   7   7   4     1555.86     1544.89     43.54 o 
   9   7   4     3271.32     3143.17     63.68 o 
  11   7   4      538.08      525.51     31.31 o 
  13   7   4     3432.17     3496.91     86.03 o 
  15   7   4     1257.77     1225.24     67.63 o 
  17   7   4      123.73       96.89     50.98 o 
 -18   8   4      101.57       73.28     76.95 o 
 -16   8   4       71.82       86.04     69.41 o 
 -14   8   4     1510.91     1517.33     77.24 o 
 -12   8   4      949.62     1052.51     63.69 o 
 -10   8   4     2169.38     2167.86     80.62 o 
  -8   8   4     4396.05     4507.26     86.06 o 
  -6   8   4     3433.31     3580.27     64.72 o 
  -4   8   4     4934.73     4591.06     72.84 o 
  -2   8   4       51.03       32.88     12.33 o 
   0   8   4     1135.74      786.41     25.28 o 
   2   8   4       73.28       71.17     15.91 o 
   4   8   4     5581.47     5329.05    109.99 o 
   6   8   4     3084.91     3212.35     66.92 o 
   8   8   4     4064.97     4175.73     82.98 o 
  10   8   4     2246.42     2307.45     74.40 o 
  12   8   4      973.18     1058.50     43.29 o 
  14   8   4     1379.12     1489.45     61.55 o 
  16   8   4       55.89       48.96     43.82 o 
  18   8   4      120.99      106.53     55.03 o 
 -17   9   4      113.41      135.73     74.05 o 
 -15   9   4       63.47        5.03     62.84 o 
 -13   9   4     1101.56     1252.08    120.26 o 
 -11   9   4      603.84      544.57     76.08 o 
  -9   9   4      691.36      716.08     42.35 o 
  -7   9   4     4325.05     4324.05     74.85 o 
  -5   9   4      385.37      374.18     24.08 o 
  -3   9   4     5757.98     5831.39     85.65 o 
  -1   9   4     2991.97     2834.94     51.94 o 
   1   9   4     2560.53     2531.29     56.73 o 
   3   9   4     5395.59     5482.06    112.56 o 
   5   9   4      557.97      570.26     39.95 o 
   7   9   4     4208.15     4124.99    107.75 o 
   9   9   4      710.64      674.62     49.84 o 
  11   9   4      586.79      626.27     34.99 o 
  13   9   4      892.03      905.30     42.66 o 
  15   9   4       99.67       82.40     34.10 o 
  17   9   4       99.91      123.30     53.15 o 
 -16  10   4      519.68      559.34     99.19 o 
 -14  10   4      245.20      204.67     83.62 o 
 -12  10   4      529.20      572.03     58.58 o 
 -10  10   4      663.37      769.46     45.33 o 
  -8  10   4     1124.50     1107.37     39.31 o 
  -6  10   4     1986.53     1986.24     49.28 o 
  -4  10   4     7229.99     7083.82    101.02 o 
  -2  10   4     5409.60     5703.31     85.03 o 
   0  10   4     4883.61     5168.38     77.00 o 
   2  10   4     4822.37     5156.59     94.99 o 
   4  10   4     7141.26     6981.15    126.21 o 
   6  10   4     1765.18     1669.30     51.42 o 
   8  10   4     1009.96     1015.75     45.48 o 
  10  10   4      760.57      866.12     43.68 o 
  12  10   4      542.46      503.79     64.92 o 
  14  10   4      213.74      201.61     36.74 o 
  16  10   4      549.03      499.98     49.64 o 
 -17  11   4       54.90       -2.13     71.92 o 
 -15  11   4      278.32      311.28     52.96 o 
 -13  11   4      101.57      101.31     32.38 o 
 -11  11   4      383.69      424.13     40.32 o 
  -9  11   4     4777.23     4827.97    127.06 o 
  -7  11   4      182.27      182.07     22.52 o 
  -5  11   4     6563.24     6602.88     99.69 o 
  -3  11   4      162.55      143.04     30.25 o 
  -1  11   4     4978.96     4990.93     78.48 o 
   1  11   4     5421.52     5369.92    100.28 o 
   3  11   4      195.03      187.47     24.61 o 
   5  11   4     6967.39     6911.65    171.44 o 
   7  11   4      218.11      151.25     33.10 o 
   9  11   4     4794.56     4778.87    100.03 o 
  11  11   4      421.57      351.62     35.22 o 
  13  11   4      159.28      165.03     32.02 o 
  15  11   4      247.21      284.11     47.65 o 
  17  11   4       66.35       60.65     54.72 o 
 -16  12   4      104.38       56.86     48.90 o 
 -14  12   4      536.62      553.56     49.77 o 
 -12  12   4      109.54      107.03     34.20 o 
 -10  12   4     1785.63     1871.81     67.32 o 
  -8  12   4     1805.90     1859.87     63.45 o 
  -6  12   4     5228.35     5123.83     87.22 o 
  -4  12   4     5205.60     5276.11     86.84 o 
  -2  12   4     3853.39     3967.60     71.18 o 
   0  12   4     8703.48     8446.95    138.86 o 
   2  12   4     3828.58     3943.33     85.21 o 
   4  12   4     5184.52     5329.32    102.32 o 
   6  12   4     5410.04     5630.53    138.85 o 
   8  12   4     1932.73     1893.06     60.83 o 
  10  12   4     1806.30     1713.22     60.50 o 
  12  12   4      160.91      164.97     35.90 o 
  14  12   4      516.31      611.16     45.61 o 
  16  12   4      110.10       84.93     46.40 o 
 -15  13   4       85.50       42.05     36.63 o 
 -13  13   4      667.67      613.45     49.79 o 
 -11  13   4      570.34      638.27     48.08 o 
  -9  13   4      274.14      260.17     35.60 o 
  -7  13   4     2693.32     2678.45     62.47 o 
  -5  13   4     1005.11     1026.69     40.06 o 
  -3  13   4     4788.40     4834.53     94.92 o 
  -1  13   4     2155.76     2235.35     74.67 o 
   1  13   4     1863.50     1849.13     64.94 o 
   3  13   4     4932.77     4945.12     99.79 o 
   5  13   4     1003.58     1009.77     90.57 o 
   7  13   4     2692.03     2711.12     96.24 o 
   9  13   4      331.17      299.95     34.67 o 
  11  13   4      464.14      439.59     38.82 o 
  13  13   4      745.91      687.68     48.44 o 
  15  13   4       90.44       64.42     47.18 o 
 -14  14   4       65.15       84.55     36.88 o 
 -12  14   4     1048.31     1033.89     59.46 o 
 -10  14   4      278.65      294.88     39.82 o 
  -8  14   4     1684.73     1643.53    133.45 o 
  -6  14   4       77.76       66.64     21.03 o 
  -4  14   4     1583.94     1576.89     54.06 o 
  -2  14   4     1729.78     1788.70     59.57 o 
   0  14   4      437.29      485.34     36.41 o 
   2  14   4     1571.24     1588.77     56.92 o 
   4  14   4     1584.74     1548.42     56.72 o 
   6  14   4       18.12      -18.19     28.51 o 
   8  14   4     1556.64     1475.03     58.35 o 
  10  14   4      292.72      262.75     36.01 o 
  12  14   4     1045.59     1074.16     56.02 o 
  14  14   4       50.91       48.48     31.92 o 
 -13  15   4      222.92      237.41     41.61 o 
 -11  15   4      185.47      149.05     37.58 o 
  -9  15   4     1854.07     2064.95    134.02 o 
  -7  15   4      251.61      197.82     33.32 o 
  -5  15   4     1092.88     1164.73     44.84 o 
  -3  15   4      502.85      510.62     38.48 o 
  -1  15   4      938.16      967.66     58.61 o 
   1  15   4      974.68     1053.10     51.99 o 
   3  15   4      466.42      417.93     47.60 o 
   5  15   4     1270.99     1412.29     74.09 o 
   7  15   4      236.74      317.76     48.01 o 
   9  15   4     1948.78     1995.47     89.59 o 
  11  15   4      154.86       92.56     47.50 o 
  13  15   4      242.23      199.14     43.34 o 
 -12  16   4      453.24      392.91     52.85 o 
 -10  16   4       82.36       41.23     32.34 o 
  -8  16   4      311.89      338.58     41.08 o 
  -6  16   4      751.71      745.65     39.21 o 
  -4  16   4      656.43      642.02     43.39 o 
  -2  16   4      906.94      834.66     48.13 o 
   0  16   4     1217.55     1182.52     63.47 o 
   2  16   4      966.04      868.96     87.75 o 
   4  16   4      459.53      499.44     40.35 o 
   6  16   4      597.05      626.93     86.91 o 
   8  16   4      176.08      181.12     36.56 o 
  10  16   4       68.16      121.40     50.58 o 
  12  16   4      469.59      531.39     47.10 o 
 -13  17   4      598.56      403.14     51.29 o 
 -11  17   4      491.61      495.80     50.64 o 
  -9  17   4     1297.37     1198.37     63.90 o 
  -7  17   4     1310.22     1485.81     82.65 o 
  -5  17   4      100.87       82.36     29.64 o 
  -3  17   4     1197.49     1273.63     91.58 o 
  -1  17   4       65.90       80.60     29.01 o 
   1  17   4       49.82       58.45     28.53 o 
   3  17   4     1106.60     1195.05     57.37 o 
   5  17   4       94.51       55.44     46.79 o 
   7  17   4     1335.21     1488.79    158.25 o 
   9  17   4     1209.75     1171.11     84.41 o 
  11  17   4      571.08      610.40     50.02 o 
  13  17   4      563.64      596.36    138.42 o 
 -12  18   4      281.02      158.96     42.13 o 
 -10  18   4      362.45      272.06     45.32 o 
  -8  18   4      554.81      421.99     58.27 o 
  -6  18   4     1037.77     1062.04     74.13 o 
  -4  18   4      775.76      849.67     87.43 o 
  -2  18   4      395.89      470.07     43.39 o 
   0  18   4     1513.72     1540.48     64.44 o 
   2  18   4      407.84      486.03     43.31 o 
   4  18   4      728.52      884.17    111.46 o 
   6  18   4     1148.82     1167.65    125.29 o 
   8  18   4      645.54      706.59     51.34 o 
  10  18   4      427.11      439.73     46.82 o 
  12  18   4      277.03      176.19     41.39 o 
  -9  19   4      574.56      583.33     67.40 o 
  -7  19   4        2.49      -15.29     41.09 o 
  -5  19   4     2479.22     2663.85     85.27 o 
  -3  19   4      504.45      452.26     75.47 o 
  -1  19   4     2258.64     2210.14     78.25 o 
   1  19   4     2309.38     2268.18     78.92 o 
   3  19   4      477.92      471.33     46.17 o 
   5  19   4     2703.22     2842.18    114.48 o 
   7  19   4        4.06      106.07     84.97 o 
   9  19   4      604.09      563.95     49.82 o 
  -8  20   4      387.59      361.34     79.75 o 
  -6  20   4      481.38      455.64     60.81 o 
  -4  20   4      900.95      936.13     58.17 o 
  -2  20   4     1283.68     1131.40     62.36 o 
   0  20   4     1050.82     1069.16     60.86 o 
   2  20   4     1224.08     1321.76     65.79 o 
   4  20   4     1025.18     1110.83     82.37 o 
   6  20   4      496.40      522.96     66.64 o 
   8  20   4      458.43      454.48     83.65 o 
  -7  21   4      549.14      404.65     64.08 o 
  -5  21   4       27.56        9.95     47.82 o 
  -3  21   4      489.37      546.56     51.15 o 
  -1  21   4      359.08      366.53     45.60 o 
   1  21   4      315.24      317.84     44.64 o 
   3  21   4      546.56      517.76     81.01 o 
   5  21   4       21.79       72.27     45.72 o 
   7  21   4      575.29      479.22     50.13 o 
  -4  22   4      527.17      533.60     69.57 o 
  -2  22   4      345.64      297.44     45.70 o 
   0  22   4       98.28       97.29     38.13 o 
   2  22   4      381.30      518.23     53.46 o 
   4  22   4      507.81      476.56     78.40 o 
   2   0   5    30547.26    31742.06    390.82 o 
   4   0   5    17280.91    18684.42    239.02 o 
   6   0   5    13380.90    13781.51    135.55 o 
   8   0   5      184.08      148.05     15.05 o 
  10   0   5      266.56      268.23     22.42 o 
  12   0   5       52.66       83.51     31.77 o 
  14   0   5       11.42       17.79     59.94 o 
  16   0   5     1301.48     1284.58    121.81 o 
  18   0   5       60.31      274.93     84.88 o 
 -17   1   5      131.90      224.67     78.11 o 
 -15   1   5      931.87      699.90     94.74 o 
 -13   1   5     1527.10     1766.58    120.65 o 
 -11   1   5     1011.04      999.43     72.65 o 
  -9   1   5     2237.91     2190.37     40.46 o 
  -7   1   5     3832.88     3777.75     52.54 o 
  -5   1   5     7795.76     7919.67     97.63 o 
  -3   1   5    29172.63    32017.40    322.19 o 
  -1   1   5     9829.78    10373.96    119.89 o 
   1   1   5     9350.09     9876.46    135.06 o 
   3   1   5    27443.27    30301.42    309.36 o 
   5   1   5     7511.72     7729.49    114.60 o 
   7   1   5     3646.36     3438.96     51.24 o 
   9   1   5     2093.49     2044.49     40.12 o 
  11   1   5      795.02      793.41     33.51 o 
  13   1   5     1382.80     1380.92    117.84 o 
  15   1   5      985.35      894.99    101.89 o 
  17   1   5      127.51      137.47     74.24 o 
 -18   2   5       63.13       58.20     76.18 o 
 -16   2   5      156.86      167.44     71.92 o 
 -14   2   5      956.79      846.46     97.25 o 
 -12   2   5      538.65      512.33     65.25 o 
 -10   2   5     3043.71     3112.37    115.50 o 
  -8   2   5     5044.16     5022.21     64.19 o 
  -6   2   5     1934.31     1895.48     32.60 o 
  -4   2   5    16855.34    18002.89    172.54 o 
  -2   2   5     2807.61     3016.32     43.25 o 
   0   2   5     4243.59     4259.07     61.72 o 
   2   2   5     2815.29     3063.96     60.10 o 
   4   2   5    16180.15    17226.95    219.03 o 
   6   2   5     2017.86     1966.56     50.15 o 
   8   2   5     5368.91     5274.93     77.48 o 
  10   2   5     2880.92     2899.53     71.44 o 
  12   2   5      616.10      598.54     46.08 o 
  14   2   5      923.97     1021.01     66.66 o 
  16   2   5      171.28      261.97     83.81 o 
  18   2   5       49.12       49.50     71.92 o 
 -17   3   5      195.16      124.51     76.76 o 
 -15   3   5      435.17      521.06     87.97 o 
 -13   3   5     1096.36     1094.70     65.06 o 
 -11   3   5     2105.25     2297.83     82.75 o 
  -9   3   5     1861.99     1989.40     71.97 o 
  -7   3   5     4667.97     4554.65     59.54 o 
  -5   3   5     2179.31     2338.39     40.96 o 
  -3   3   5    12386.40    12485.84    136.49 o 
  -1   3   5    11282.99    11944.82    189.44 o 
   1   3   5    10326.51    10778.00    180.97 o 
   3   3   5    12627.79    12375.67    202.51 o 
   5   3   5     2039.12     2222.46     54.07 o 
   7   3   5     4965.69     4701.10     72.06 o 
   9   3   5     1779.55     1815.67     44.24 o 
  11   3   5     1819.55     1811.97     55.65 o 
  13   3   5      990.05      938.45     73.68 o 
  15   3   5      474.22      538.11     59.74 o 
  17   3   5      201.99      290.65     73.95 o 
 -18   4   5       45.70       62.06     74.82 o 
 -16   4   5      773.73      888.41    107.89 o 
 -14   4   5      201.10      144.23     67.67 o 
 -12   4   5     3839.25     3989.42    112.81 o 
 -10   4   5      104.74      134.87     30.91 o 
  -8   4   5     4168.18     4225.45     82.58 o 
  -6   4   5     3369.75     3445.67     72.06 o 
  -4   4   5     4398.74     4378.79     59.11 o 
  -2   4   5    11050.14    10396.64    124.77 o 
   0   4   5     1936.98     2442.45     43.39 o 
   2   4   5    11038.44    10379.34    144.43 o 
   4   4   5     4658.88     4467.22    137.13 o 
   6   4   5     2781.49     2803.93     64.95 o 
   8   4   5     4650.23     4767.82     75.73 o 
  10   4   5       95.98      100.71     17.29 o 
  12   4   5     4110.58     4225.84     90.51 o 
  14   4   5      207.59      264.07     34.22 o 
  16   4   5      715.72      773.81     68.18 o 
  18   4   5       73.25      104.72     68.25 o 
 -17   5   5       32.52       33.45     67.86 o 
 -15   5   5      133.94      101.51     65.54 o 
 -13   5   5      100.35       82.63     72.79 o 
 -11   5   5     1076.88     1014.23     60.31 o 
  -9   5   5     1725.76     1721.68     51.88 o 
  -7   5   5     2574.80     2558.51     61.17 o 
  -5   5   5     2380.49     2289.81     38.25 o 
  -3   5   5     1758.44     1728.02     39.75 o 
  -1   5   5     3891.75     3877.72     60.48 o 
   1   5   5     3591.47     3455.36     71.30 o 
   3   5   5     1341.58     1306.54     40.35 o 
   5   5   5     2645.08     2657.22     58.24 o 
   7   5   5     2181.70     2082.26     60.92 o 
   9   5   5     2175.28     2122.76     80.04 o 
  11   5   5      957.72      986.91     39.16 o 
  13   5   5      180.85      144.97     33.28 o 
  15   5   5      151.97      156.72     35.07 o 
  17   5   5       52.20       34.82     48.25 o 
 -18   6   5       62.87      -31.71     64.19 o 
 -16   6   5      261.47      326.94     86.62 o 
 -14   6   5      264.05      380.17     54.23 o 
 -12   6   5      858.76      870.98    178.07 o 
 -10   6   5     1560.37     1608.15     67.52 o 
  -8   6   5     3077.50     3156.31     70.74 o 
  -6   6   5      107.79       91.12     16.99 o 
  -4   6   5     5264.15     4991.88     77.31 o 
  -2   6   5     2661.30     2693.44     50.06 o 
   0   6   5     5178.54     4983.34     70.60 o 
   2   6   5     3017.67     3094.02     64.86 o 
   4   6   5     5000.42     4701.48     84.06 o 
   6   6   5       58.90       52.79     16.10 o 
   8   6   5     3283.12     3363.50     64.33 o 
  10   6   5     1519.66     1489.28     66.73 o 
  12   6   5      865.19      887.74     45.94 o 
  14   6   5      191.94      207.15     33.80 o 
  16   6   5      277.42      297.77     67.09 o 
  18   6   5       69.20       48.18     53.17 o 
 -17   7   5       80.37        5.41     64.96 o 
 -15   7   5      252.97      234.72     75.21 o 
 -13   7   5     1202.02     1208.46    133.89 o 
 -11   7   5     1547.01     1636.77     73.32 o 
  -9   7   5     4497.18     4347.07     88.70 o 
  -7   7   5     4822.55     4699.48     79.88 o 
  -5   7   5       38.06       20.46     14.03 o 
  -3   7   5     5029.82     4797.83     74.70 o 
  -1   7   5     2041.86     1887.44     40.67 o 
   1   7   5     2019.24     2068.69     53.23 o 
   3   7   5     5377.66     5341.56     93.77 o 
   5   7   5        3.82       12.01     14.01 o 
   7   7   5     5067.21     5087.18     92.40 o 
   9   7   5     4251.53     4129.01     88.62 o 
  11   7   5     1620.56     1660.41     50.42 o 
  13   7   5     1067.70     1097.81     60.52 o 
  15   7   5      307.64      331.04     40.94 o 
  17   7   5       76.72      139.43     51.40 o 
 -16   8   5      235.46      232.01     76.56 o 
 -14   8   5      240.18      195.32     47.18 o 
 -12   8   5      964.15     1078.94     66.90 o 
 -10   8   5     2443.85     2479.28     91.06 o 
  -8   8   5     7271.98     7153.37    125.17 o 
  -6   8   5     3551.14     3488.81     66.56 o 
  -4   8   5     4140.31     4536.33     75.19 o 
  -2   8   5     9213.56     9010.09    116.60 o 
   0   8   5     1112.51     1220.84     32.13 o 
   2   8   5     8604.30     8357.79    157.70 o 
   4   8   5     3835.97     4015.17     80.08 o 
   6   8   5     3343.77     3340.65     71.86 o 
   8   8   5     6881.35     6940.72    152.15 o 
  10   8   5     2614.67     2614.04     69.25 o 
  12   8   5      927.44      955.47     42.32 o 
  14   8   5      222.88      246.86     46.70 o 
  16   8   5      206.75      251.30     41.84 o 
 -17   9   5      166.48       37.70     73.28 o 
 -15   9   5      108.51       23.49     42.52 o 
 -13   9   5      134.26      165.15     43.89 o 
 -11   9   5      701.43      679.59     45.76 o 
  -9   9   5     5276.72     5210.96     89.71 o 
  -7   9   5     1891.03     1955.24     50.87 o 
  -5   9   5     3989.23     4002.31     72.78 o 
  -3   9   5     6195.53     6088.42     90.88 o 
  -1   9   5     5102.05     5120.98     78.26 o 
   1   9   5     5051.28     5102.63     95.82 o 
   3   9   5     6069.37     6288.63    109.25 o 
   5   9   5     4062.19     4139.38     84.04 o 
   7   9   5     1701.99     1798.75     72.65 o 
   9   9   5     4880.30     5000.04     98.06 o 
  11   9   5      653.18      677.89     53.32 o 
  13   9   5      109.87      115.25     32.89 o 
  15   9   5      113.87      102.38     35.84 o 
  17   9   5      184.32      245.89     61.81 o 
 -16  10   5      117.94      117.94     71.34 o 
 -14  10   5      220.21      102.17     45.54 o 
 -12  10   5      157.64      172.64     35.07 o 
 -10  10   5       67.34       30.32     26.56 o 
  -8  10   5     1486.63     1645.43     48.83 o 
  -6  10   5     1491.36     1440.50     49.20 o 
  -4  10   5     6330.10     6344.46     96.74 o 
  -2  10   5     3082.63     3174.81     77.72 o 
   0  10   5     9749.15    10194.08    157.41 o 
   2  10   5     2941.43     2966.31    111.20 o 
   4  10   5     6415.52     6433.64    113.57 o 
   6  10   5     1453.67     1399.63     49.82 o 
   8  10   5     1480.55     1473.04     69.62 o 
  10  10   5       28.82       -1.25     22.18 o 
  12  10   5      211.71      262.93     33.80 o 
  14  10   5      183.36      130.82     40.01 o 
  16  10   5      108.55      159.23     40.11 o 
 -15  11   5       63.37       70.27     37.13 o 
 -13  11   5      486.58      473.69     57.97 o 
 -11  11   5     1137.78     1130.01     64.82 o 
  -9  11   5       43.65       24.18     41.34 o 
  -7  11   5     3391.11     3485.71     71.41 o 
  -5  11   5      737.55      806.73     40.55 o 
  -3  11   5     9087.92     8992.04    123.74 o 
  -1  11   5     4202.93     4460.16    144.08 o 
   1  11   5     3765.15     3832.06    100.44 o 
   3  11   5     9529.40     9507.59    151.62 o 
   5  11   5      676.99      802.11     40.92 o 
   7  11   5     3501.97     3501.04    134.47 o 
   9  11   5       74.19       92.16     26.09 o 
  11  11   5     1286.64     1246.45     55.78 o 
  13  11   5      534.94      572.72     43.23 o 
  15  11   5       84.73       80.24     40.95 o 
 -16  12   5       95.22      118.77     51.53 o 
 -14  12   5      288.35      381.28     47.45 o 
 -12  12   5     1005.66     1123.29     59.87 o 
 -10  12   5      864.88      877.40     54.73 o 
  -8  12   5     3082.47     3256.75     71.25 o 
  -6  12   5      446.66      443.31     30.41 o 
  -4  12   5      760.92      843.49     36.11 o 
  -2  12   5     2904.00     3004.01     76.67 o 
   0  12   5       19.28       44.40     21.39 o 
   2  12   5     3067.42     3093.31     91.24 o 
   4  12   5      888.17      893.18     43.89 o 
   6  12   5      561.71      639.25     51.81 o 
   8  12   5     3396.29     3495.41    111.16 o 
  10  12   5      876.12      871.42     48.16 o 
  12  12   5     1115.39     1085.31     72.57 o 
  14  12   5      260.54      265.33     48.04 o 
  16  12   5       87.30      109.82     47.07 o 
 -15  13   5       99.87       88.11     38.31 o 
 -13  13   5      358.29      323.57     44.02 o 
 -11  13   5       11.91        4.97     29.62 o 
  -9  13   5     2670.76     2574.59     79.20 o 
  -7  13   5       40.48       14.09     21.25 o 
  -5  13   5     2221.26     2142.93     56.42 o 
  -3  13   5      722.07      801.37     44.33 o 
  -1  13   5     1171.50     1116.05     50.12 o 
   1  13   5     1261.53     1213.53     51.54 o 
   3  13   5      637.23      617.34     39.82 o 
   5  13   5     2451.84     2420.44    111.93 o 
   7  13   5       54.34       59.26     34.28 o 
   9  13   5     2824.59     2839.75     94.90 o 
  11  13   5        8.94        2.10     31.30 o 
  13  13   5      396.50      391.82     42.31 o 
  15  13   5       87.50      103.84     68.83 o 
 -14  14   5      117.84      108.02     41.39 o 
 -12  14   5      208.76      158.24     38.46 o 
 -10  14   5      250.89      208.08     38.25 o 
  -8  14   5      696.94      677.97     63.96 o 
  -6  14   5      898.22      957.14     42.51 o 
  -4  14   5     2073.56     2117.94     68.42 o 
  -2  14   5     3299.62     3183.94     83.42 o 
   0  14   5     4883.08     4847.81    104.83 o 
   2  14   5     3485.03     3307.44     84.57 o 
   4  14   5     2213.14     2226.21     70.16 o 
   6  14   5      903.09     1037.07     67.05 o 
   8  14   5      813.63      779.39     63.72 o 
  10  14   5      323.48      369.28     39.78 o 
  12  14   5      313.66      244.19     38.41 o 
  14  14   5      133.92       96.18     36.26 o 
 -13  15   5       60.51       65.28     37.83 o 
 -11  15   5      675.56      767.66     54.97 o 
  -9  15   5      364.39      384.01     43.49 o 
  -7  15   5     1208.93     1059.68     53.80 o 
  -5  15   5      191.67      188.70     31.20 o 
  -3  15   5     2482.80     2436.79     75.02 o 
  -1  15   5     1642.56     1568.54     61.20 o 
   1  15   5     1530.25     1478.29     74.82 o 
   3  15   5     2278.90     2215.70     70.38 o 
   5  15   5      152.76      170.66     42.05 o 
   7  15   5     1241.88     1278.13     75.92 o 
   9  15   5      294.12      317.21     39.06 o 
  11  15   5      627.31      647.28     48.93 o 
  13  15   5       53.15      121.13     37.23 o 
 -12  16   5      805.53      658.02     55.87 o 
 -10  16   5      318.09      285.14     44.34 o 
  -8  16   5     1006.25     1044.73    122.00 o 
  -6  16   5      764.48      700.43     46.05 o 
  -4  16   5      403.74      472.70     41.79 o 
  -2  16   5      640.17      627.23     63.52 o 
   0  16   5      212.06      217.18     32.97 o 
   2  16   5      571.33      584.07     43.60 o 
   4  16   5      334.10      350.63     46.96 o 
   6  16   5      813.14      778.55     65.13 o 
   8  16   5     1062.16      970.55    120.84 o 
  10  16   5      297.91      284.66     40.78 o 
  12  16   5      760.67      644.59     51.86 o 
 -11  17   5       77.71       48.84     38.65 o 
  -9  17   5      654.57      793.79    119.87 o 
  -7  17   5       52.84       34.55     41.00 o 
  -5  17   5     1685.28     1700.66     67.37 o 
  -3  17   5       14.86      -29.56     33.35 o 
  -1  17   5      731.45      755.42     65.63 o 
   1  17   5      817.35      748.86     49.47 o 
   3  17   5        3.07       -7.91     25.41 o 
   5  17   5     1472.67     1397.45     82.73 o 
   7  17   5       54.70      -21.94     39.78 o 
   9  17   5      536.13      487.31     46.35 o 
  11  17   5       92.26       87.99     36.82 o 
 -10  18   5       59.40      104.89     49.20 o 
  -8  18   5     1056.45     1011.85     78.64 o 
  -6  18   5      179.09      219.83     85.94 o 
  -4  18   5      657.28      806.68     54.08 o 
  -2  18   5      884.83      807.33     63.95 o 
   0  18   5     2082.33     1955.39     74.59 o 
   2  18   5      873.15      972.74     58.61 o 
   4  18   5      722.89      798.80    142.20 o 
   6  18   5      228.42      217.56     51.29 o 
   8  18   5     1017.20     1049.71     80.57 o 
  10  18   5       71.16       28.85     36.06 o 
  -9  19   5       11.04       39.57     50.57 o 
  -7  19   5     1278.49     1393.75    156.80 o 
  -5  19   5      115.78       37.04     41.72 o 
  -3  19   5     1206.96     1318.55     67.32 o 
  -1  19   5      300.57      387.32     45.24 o 
   1  19   5      263.48      356.72     43.54 o 
   3  19   5     1303.63     1300.02     65.77 o 
   5  19   5      100.60       96.42     45.47 o 
   7  19   5     1355.45     1364.31     90.44 o 
   9  19   5        3.37      -28.03     33.09 o 
  -8  20   5      187.49       92.25     52.62 o 
  -6  20   5      635.33      688.50     72.57 o 
  -4  20   5      331.20      275.05     43.62 o 
  -2  20   5      534.10      491.67     50.34 o 
   0  20   5      372.41      290.03     63.89 o 
   2  20   5      572.70      522.52     50.79 o 
   4  20   5      335.34      441.07     62.75 o 
   6  20   5      629.32      678.19     90.68 o 
   8  20   5      138.44      195.86     59.24 o 
  -5  21   5      525.01      651.04     73.31 o 
  -3  21   5      156.60      110.65     38.88 o 
  -1  21   5      367.52      344.53     46.41 o 
   1  21   5      347.72      278.30     85.47 o 
   3  21   5      157.25       45.13     47.47 o 
   5  21   5      489.14      489.79     73.18 o 
  -2  22   5      362.07      370.02     49.52 o 
   0  22   5      316.78      379.63     83.01 o 
   2  22   5      352.94      338.03     61.91 o 
   0   0   6     9052.08     9582.88    166.21 o 
   2   0   6      549.47      578.67     24.14 o 
   4   0   6     4253.37     4476.05     69.09 o 
   6   0   6      799.01      763.50     29.10 o 
   8   0   6     1079.55     1112.78     30.68 o 
  10   0   6      378.58      415.48     31.40 o 
  12   0   6     2407.26     2533.26     78.59 o 
  14   0   6      880.18      738.96     94.93 o 
  16   0   6       25.63      -28.42     60.90 o 
  18   0   6        2.37      113.11     80.04 o 
 -17   1   6       58.56       41.57     73.28 o 
 -15   1   6      175.92      198.56     75.02 o 
 -13   1   6      207.20      221.96     68.25 o 
 -11   1   6      290.36      327.96     31.34 o 
  -9   1   6     1244.71     1272.38     49.42 o 
  -7   1   6     2379.89     2367.18     38.60 o 
  -5   1   6      492.78      468.31     20.36 o 
  -3   1   6    18184.55    18507.75    201.36 o 
  -1   1   6    13213.92    13876.94    157.87 o 
   1   1   6    13672.27    14421.50    163.64 o 
   3   1   6    18570.37    19101.19    314.58 o 
   5   1   6      664.34      627.01     30.48 o 
   7   1   6     2299.08     2297.07     47.01 o 
   9   1   6     1271.71     1240.91     40.04 o 
  11   1   6      180.52      253.45     25.78 o 
  13   1   6      282.98      250.89     39.35 o 
  15   1   6      167.32      144.23     67.28 o 
  17   1   6       76.97       15.08     66.90 o 
 -18   2   6       59.75       50.08     78.50 o 
 -16   2   6      818.16      708.80    103.83 o 
 -14   2   6      261.32      262.75     71.73 o 
 -12   2   6     2823.70     2980.47     97.84 o 
 -10   2   6      308.97      276.88     28.41 o 
  -8   2   6     3054.73     2996.37     49.62 o 
  -6   2   6     5218.14     5334.83     61.21 o 
  -4   2   6     6946.04     7200.25     84.79 o 
  -2   2   6    18328.09    18709.01    181.24 o 
   0   2   6     4177.24     4482.75    104.28 o 
   2   2   6    18452.19    18706.45    238.43 o 
   4   2   6     6825.29     7119.12    118.22 o 
   6   2   6     5003.36     5276.36    102.22 o 
   8   2   6     3384.32     3281.20     59.74 o 
  10   2   6      297.36      259.72     20.52 o 
  12   2   6     2520.21     2578.92     68.90 o 
  14   2   6      235.73      148.32     36.84 o 
  16   2   6      795.04      889.38    111.75 o 
  18   2   6       91.27       40.02     73.86 o 
 -17   3   6      355.93      353.82     89.32 o 
 -15   3   6       78.99       52.98     63.03 o 
 -13   3   6      447.20      434.16     48.83 o 
 -11   3   6     2128.57     2166.67     83.04 o 
  -9   3   6     3047.14     3022.43     58.21 o 
  -7   3   6     3189.53     3080.33     49.05 o 
  -5   3   6      523.81      540.70     20.65 o 
  -3   3   6     3835.27     3809.87     57.73 o 
  -1   3   6     5187.85     5085.14     70.99 o 
   1   3   6     5027.90     4803.53    105.24 o 
   3   3   6     3402.55     3269.28     82.44 o 
   5   3   6      599.87      575.12     34.71 o 
   7   3   6     3657.52     3595.01     92.92 o 
   9   3   6     3068.71     3026.92     59.72 o 
  11   3   6     2011.71     2023.52     59.86 o 
  13   3   6      528.43      527.40     39.84 o 
  15   3   6       47.56       88.74     64.19 o 
  17   3   6      414.94      356.72     90.48 o 
 -18   4   6        5.11       28.61     79.27 o 
 -16   4   6       37.04       93.00     69.99 o 
 -14   4   6       35.86      -47.95     48.72 o 
 -12   4   6       37.28       25.25     45.05 o 
 -10   4   6      311.42      361.39     41.87 o 
  -8   4   6     1120.47     1127.87     34.92 o 
  -6   4   6     1165.53     1257.20     30.93 o 
  -4   4   6     6146.65     6368.67     82.41 o 
  -2   4   6     3787.13     4037.49     66.28 o 
   0   4   6     5405.43     5350.75     84.59 o 
   2   4   6     3969.23     4180.66     79.84 o 
   4   4   6     6297.88     6607.14    133.49 o 
   6   4   6     1202.43     1320.77     75.05 o 
   8   4   6     1291.93     1250.29     39.68 o 
  10   4   6      433.29      487.97     49.73 o 
  12   4   6       41.24       38.63     24.72 o 
  14   4   6       38.07       13.53     27.53 o 
  16   4   6       31.31       25.13     61.87 o 
  18   4   6       10.85        0.19     76.18 o 
 -17   5   6      245.59      160.09     78.69 o 
 -15   5   6      235.92      146.36     67.48 o 
 -13   5   6      334.61      316.86     46.32 o 
 -11   5   6     2072.89     2014.73    113.01 o 
  -9   5   6      573.61      603.70     36.79 o 
  -7   5   6     6618.57     7230.45    121.76 o 
  -5   5   6     3034.26     3192.56     83.84 o 
  -3   5   6     8329.19     8040.17    108.82 o 
  -1   5   6    13085.57    13164.63    154.50 o 
   1   5   6    12981.78    13344.64    184.66 o 
   3   5   6     8551.34     8324.14    128.47 o 
   5   5   6     2988.01     3046.71     66.96 o 
   7   5   6     7767.61     8147.14    113.25 o 
   9   5   6      527.37      549.83     30.63 o 
  11   5   6     2087.56     2010.08     53.50 o 
  13   5   6      255.64      254.55     36.07 o 
  15   5   6      250.12      209.58     36.82 o 
  17   5   6      269.29      223.51     87.20 o 
 -16   6   6      381.54      482.59     93.19 o 
 -14   6   6       37.37       47.66     37.95 o 
 -12   6   6     1063.38     1208.45     70.73 o 
 -10   6   6       17.67        2.89     20.46 o 
  -8   6   6     2470.53     2403.73     77.27 o 
  -6   6   6     4353.17     4322.20     76.99 o 
  -4   6   6     2726.33     2683.14     74.40 o 
  -2   6   6    13903.98    14051.81    166.07 o 
   0   6   6       78.69       66.42     12.40 o 
   2   6   6    13770.07    14076.21    194.64 o 
   4   6   6     2758.92     2783.28     88.66 o 
   6   6   6     4576.04     4609.49     95.70 o 
   8   6   6     2655.56     2592.21     71.40 o 
  10   6   6       29.48       41.02     24.70 o 
  12   6   6      978.70     1149.05     73.69 o 
  14   6   6       26.34      -21.88     27.71 o 
  16   6   6      433.76      492.50     46.91 o 
 -17   7   6      148.56      164.34     81.59 o 
 -15   7   6       31.89       28.03     60.52 o 
 -13   7   6       99.61      165.43     52.11 o 
 -11   7   6      471.71      506.84     68.73 o 
  -9   7   6     5075.89     5122.16    117.23 o 
  -7   7   6     3167.36     3234.17     66.35 o 
  -5   7   6     1201.38     1205.36     39.55 o 
  -3   7   6     3599.70     3460.72     63.92 o 
  -1   7   6     1158.85     1110.04     33.58 o 
   1   7   6     1202.62     1194.24     44.73 o 
   3   7   6     3748.26     3793.58     79.53 o 
   5   7   6     1171.84     1209.67     45.05 o 
   7   7   6     2935.02     3058.92     70.83 o 
   9   7   6     4791.60     4774.41     94.64 o 
  11   7   6      546.08      519.29     33.43 o 
  13   7   6       59.71       89.78     30.69 o 
  15   7   6       47.81       60.57     34.64 o 
  17   7   6      126.37      109.94     51.64 o 
 -16   8   6      110.57       36.35     67.67 o 
 -14   8   6      371.80      360.53     98.70 o 
 -12   8   6      323.34      222.05     44.81 o 
 -10   8   6     1197.33     1140.89     60.69 o 
  -8   8   6     2399.56     2356.22     59.39 o 
  -6   8   6       72.74       78.36     20.68 o 
  -4   8   6     4262.69     4159.73    139.12 o 
  -2   8   6     1033.98     1028.63     34.66 o 
   0   8   6      889.96      799.42     39.10 o 
   2   8   6      961.26      918.37     41.46 o 
   4   8   6     3916.71     3817.42     81.36 o 
   6   8   6       18.27        2.33     22.06 o 
   8   8   6     2358.51     2315.20     83.20 o 
  10   8   6     1023.71     1043.78     51.97 o 
  12   8   6      256.03      235.05     28.79 o 
  14   8   6      417.80      424.18     46.12 o 
  16   8   6      121.75      102.25     37.90 o 
 -15   9   6      253.75      241.05     52.19 o 
 -13   9   6      311.28      382.86     53.55 o 
 -11   9   6      617.00      636.81     61.13 o 
  -9   9   6     1073.25     1110.09     49.84 o 
  -7   9   6     3803.23     3809.33     75.68 o 
  -5   9   6      507.25      441.32     42.11 o 
  -3   9   6    12320.44    12354.59    155.83 o 
  -1   9   6     6287.45     6220.83    113.68 o 
   1   9   6     6479.05     6128.76    111.84 o 
   3   9   6    12306.49    12520.87    184.70 o 
   5   9   6      529.64      481.29     33.09 o 
   7   9   6     3528.82     3594.18    106.73 o 
   9   9   6      885.47      960.05     47.38 o 
  11   9   6      708.97      798.44     79.14 o 
  13   9   6      379.11      511.49     50.02 o 
  15   9   6      211.28      194.80     41.40 o 
 -16  10   6       88.29       12.76     70.38 o 
 -14  10   6       19.08      -17.46     32.40 o 
 -12  10   6      402.34      423.47     45.08 o 
 -10  10   6     2294.17     2300.99     75.67 o 
  -8  10   6     1712.56     1842.48     54.26 o 
  -6  10   6     5775.23     5741.85     96.67 o 
  -4  10   6     2175.67     1995.80     56.93 o 
  -2  10   6    10902.81    10998.42    171.58 o 
   0  10   6      792.11      808.14     42.59 o 
   2  10   6    11058.68    11175.11    172.69 o 
   4  10   6     1889.23     1866.79     59.78 o 
   6  10   6     5657.28     5845.38    111.02 o 
   8  10   6     1554.25     1663.81     75.86 o 
  10  10   6     2207.91     2163.96     68.09 o 
  12  10   6      484.20      471.07     40.08 o 
  14  10   6       23.75      -28.76     51.04 o 
  16  10   6       94.32       89.16     44.92 o 
 -15  11   6      118.65      128.41     39.71 o 
 -13  11   6      211.14      135.82     64.55 o 
 -11  11   6      112.09       64.34     32.33 o 
  -9  11   6      727.32      801.72     51.79 o 
  -7  11   6     1495.27     1445.54     49.22 o 
  -5  11   6     2397.44     2379.92     70.72 o 
  -3  11   6     1691.28     1833.87     61.90 o 
  -1  11   6     1823.79     1672.99    118.95 o 
   1  11   6     1926.05     1878.12     61.87 o 
   3  11   6     1648.43     1575.24     56.26 o 
   5  11   6     2213.35     2121.33    101.89 o 
   7  11   6     1636.80     1602.89     75.75 o 
   9  11   6      581.39      594.39     54.86 o 
  11  11   6      117.48       60.54     28.99 o 
  13  11   6      198.89      183.44     67.23 o 
  15  11   6      133.78       79.64     44.08 o 
 -14  12   6      348.74      366.27     47.82 o 
 -12  12   6      167.49       88.14     35.03 o 
 -10  12   6      489.87      428.65     43.66 o 
  -8  12   6     1525.39     1552.69     52.63 o 
  -6  12   6     1185.21     1319.05     99.36 o 
  -4  12   6     4532.88     4362.94     98.87 o 
  -2  12   6     1438.08     1397.86    109.00 o 
   0  12   6     3215.11     3290.71     83.33 o 
   2  12   6     1267.00     1233.38     52.49 o 
   4  12   6     4576.03     4620.30    100.32 o 
   6  12   6     1138.97     1260.16     70.52 o 
   8  12   6     1603.72     1577.05     79.09 o 
  10  12   6      562.62      609.26     44.19 o 
  12  12   6      169.20      132.22     33.70 o 
  14  12   6      351.01      386.81    111.95 o 
 -13  13   6      332.88      330.99     47.40 o 
 -11  13   6      327.67      334.71     43.64 o 
  -9  13   6        6.02       17.11     28.91 o 
  -7  13   6     2985.07     2908.06     83.22 o 
  -5  13   6     1147.81     1138.37     67.25 o 
  -3  13   6     5824.56     5673.63    133.10 o 
  -1  13   6     3513.68     3472.73     89.43 o 
   1  13   6     3015.56     3132.77     83.02 o 
   3  13   6     6133.96     6055.27    120.49 o 
   5  13   6     1068.67     1130.09     53.50 o 
   7  13   6     3352.07     3258.50    126.74 o 
   9  13   6        8.59       -0.64     34.42 o 
  11  13   6      343.41      307.57     39.15 o 
  13  13   6      392.59      462.25     45.48 o 
 -12  14   6      412.90      398.05     48.70 o 
 -10  14   6      107.84      115.60     35.88 o 
  -8  14   6      926.12      907.76    107.89 o 
  -6  14   6      793.65      848.19     52.41 o 
  -4  14   6      512.15      392.59     38.46 o 
  -2  14   6     2651.07     2543.52     76.63 o 
   0  14   6       32.99       48.77     26.26 o 
   2  14   6     2603.84     2743.05     78.91 o 
   4  14   6      455.85      428.23     45.49 o 
   6  14   6      604.06      673.48     83.04 o 
   8  14   6      996.60      935.80     70.75 o 
  10  14   6       62.06       89.52     32.44 o 
  12  14   6      450.81      393.78     45.44 o 
 -13  15   6      146.72      176.04     44.97 o 
 -11  15   6      175.75      108.27     40.51 o 
  -9  15   6       47.85       53.07     44.98 o 
  -7  15   6      307.86      310.16     38.61 o 
  -5  15   6      920.88      849.43     89.94 o 
  -3  15   6       65.65       75.08     28.39 o 
  -1  15   6      281.52      264.95     35.78 o 
   1  15   6      270.51      225.60     34.09 o 
   3  15   6       33.19       82.14     28.69 o 
   5  15   6      773.40      688.25     62.23 o 
   7  15   6      294.32      243.68     48.77 o 
   9  15   6       12.42       16.84     38.38 o 
  11  15   6      150.68      139.22     37.58 o 
  13  15   6      158.68      209.89     41.39 o 
 -12  16   6      355.52      426.38     83.23 o 
 -10  16   6       43.14       49.27     46.94 o 
  -8  16   6     1076.13     1181.67     98.70 o 
  -6  16   6       75.66       71.98     32.35 o 
  -4  16   6     1049.20      993.01     55.74 o 
  -2  16   6      711.26      800.83     51.97 o 
   0  16   6      195.59      218.03     35.38 o 
   2  16   6      829.27      815.75     84.73 o 
   4  16   6      846.26      735.17     50.28 o 
   6  16   6      152.32      119.81     43.32 o 
   8  16   6      977.37     1052.23     77.74 o 
  10  16   6       22.03       13.54     32.98 o 
  12  16   6      310.04      364.57     88.94 o 
 -11  17   6      827.49      885.98    101.22 o 
  -9  17   6      236.21      255.86     58.87 o 
  -7  17   6     2071.18     2307.31    106.15 o 
  -5  17   6      160.44      128.10     43.40 o 
  -3  17   6     1157.75     1218.11     65.34 o 
  -1  17   6      390.16      455.88     70.41 o 
   1  17   6      529.32      619.96     60.77 o 
   3  17   6     1217.74     1334.50     97.47 o 
   5  17   6      194.83      191.71     50.65 o 
   7  17   6     2118.59     2150.91    103.06 o 
   9  17   6      230.95      233.21     41.98 o 
  11  17   6      844.52      884.73     59.94 o 
 -10  18   6      228.74      256.30     61.97 o 
  -8  18   6      284.81      258.67     58.85 o 
  -6  18   6      664.95      744.52     54.57 o 
  -4  18   6      440.51      485.11     47.20 o 
  -2  18   6     1186.02     1215.75     64.76 o 
   0  18   6      404.32      462.92     45.97 o 
   2  18   6     1231.70     1347.41     66.83 o 
   4  18   6      346.17      365.95     80.72 o 
   6  18   6      684.72      764.32     91.06 o 
   8  18   6      251.47      282.37     57.15 o 
  10  18   6      227.49      204.91     43.59 o 
  -7  19   6       14.08       23.61     49.82 o 
  -5  19   6      607.68      568.27     57.79 o 
  -3  19   6      397.03      393.71     47.25 o 
  -1  19   6      605.71      614.50    117.81 o 
   1  19   6      617.54      532.41     50.50 o 
   3  19   6      429.49      530.13     66.32 o 
   5  19   6      570.13      509.49     89.13 o 
   7  19   6       16.35      -17.53     47.36 o 
  -6  20   6      444.96      519.78     68.06 o 
  -4  20   6      374.27      380.46     48.96 o 
  -2  20   6      561.76      544.67     60.48 o 
   0  20   6      756.02      691.60     56.26 o 
   2  20   6      584.60      599.77     72.05 o 
   4  20   6      380.51      342.06     63.25 o 
   6  20   6      442.82      383.34     67.56 o 
  -3  21   6      985.30      964.68     95.27 o 
  -1  21   6      355.02      285.15     65.71 o 
   1  21   6      325.67      328.91     61.10 o 
   3  21   6      983.15      841.41     85.65 o 
   2   0   7    37472.08    38482.87    393.53 o 
   4   0   7     3038.43     2964.79     56.88 o 
   6   0   7     8473.11     8688.33    133.36 o 
   8   0   7     3966.83     4067.16     69.96 o 
  10   0   7     1034.26     1114.91     80.82 o 
  12   0   7      616.27      756.91     43.07 o 
  14   0   7      162.68       29.39     61.87 o 
  16   0   7        7.29       60.71     68.25 o 
 -17   1   7      350.26      264.49     91.64 o 
 -15   1   7       49.32       18.37     66.12 o 
 -13   1   7      174.69      163.76     67.86 o 
 -11   1   7     1352.11     1327.44     50.82 o 
  -9   1   7      964.68     1007.61     42.72 o 
  -7   1   7     4002.84     4040.19     61.56 o 
  -5   1   7      834.42      841.39     28.70 o 
  -3   1   7     9376.96    10021.69    113.44 o 
  -1   1   7    15294.75    16525.63    200.78 o 
   1   1   7    15639.20    17083.84    193.40 o 
   3   1   7    10009.55    10254.61    150.49 o 
   5   1   7      771.77      754.91     52.93 o 
   7   1   7     4159.06     4243.94     84.87 o 
   9   1   7      890.98      872.18     35.09 o 
  11   1   7     1364.43     1346.19     53.67 o 
  13   1   7      138.59      149.49     37.55 o 
  15   1   7       34.77       34.03     65.74 o 
  17   1   7      300.61      356.33     95.13 o 
 -16   2   7      183.36      119.10     77.34 o 
 -14   2   7      284.82      340.28     84.10 o 
 -12   2   7       74.01       18.03     35.27 o 
 -10   2   7      626.37      570.41     35.21 o 
  -8   2   7      270.71      304.22     20.73 o 
  -6   2   7     2556.15     2665.16     47.47 o 
  -4   2   7      739.11      724.78     28.22 o 
  -2   2   7     1492.94     1599.69     56.59 o 
   0   2   7       39.00       -5.49     13.89 o 
   2   2   7     1424.46     1467.30     63.80 o 
   4   2   7      890.17      915.79     51.53 o 
   6   2   7     2420.16     2533.09     63.84 o 
   8   2   7      288.16      308.36     24.22 o 
  10   2   7      634.35      672.85     33.18 o 
  12   2   7      103.59       81.20     32.50 o 
  14   2   7      269.81      235.67     43.04 o 
  16   2   7      194.16      133.21     78.50 o 
 -17   3   7      159.33      189.28     84.49 o 
 -15   3   7      452.54      514.49     94.55 o 
 -13   3   7        5.32        5.44     34.51 o 
 -11   3   7     2576.02     2687.31     95.93 o 
  -9   3   7      175.46      149.60     26.76 o 
  -7   3   7     3930.71     3854.53     59.08 o 
  -5   3   7     1906.67     2063.04     45.39 o 
  -3   3   7     4978.98     4755.44     70.25 o 
  -1   3   7     5324.43     5622.73     75.18 o 
   1   3   7     5444.46     5494.81     94.73 o 
   3   3   7     5209.71     5223.05    116.89 o 
   5   3   7     1729.82     1768.35    113.20 o 
   7   3   7     4029.93     4037.90     86.24 o 
   9   3   7      171.10      165.51     24.25 o 
  11   3   7     2513.95     2466.70     67.98 o 
  13   3   7       38.45       24.85     32.66 o 
  15   3   7      397.19      385.95     51.04 o 
  17   3   7      150.95       12.57     78.88 o 
 -16   4   7      919.28     1115.98    121.23 o 
 -14   4   7        5.42      -13.34     60.71 o 
 -12   4   7     1225.95     1315.14     72.80 o 
 -10   4   7      600.53      617.53     40.86 o 
  -8   4   7     1224.10     1250.81     49.99 o 
  -6   4   7     7646.84     7620.56     99.64 o 
  -4   4   7     1819.49     1933.54     43.66 o 
  -2   4   7    13692.80    13140.79    159.99 o 
   0   4   7     2133.29     2262.99     48.19 o 
   2   4   7    14232.97    14082.32    196.74 o 
   4   4   7     2123.65     2246.51     73.28 o 
   6   4   7     7513.01     7073.86    177.97 o 
   8   4   7     1433.97     1357.98     80.59 o 
  10   4   7      493.24      487.76     31.30 o 
  12   4   7     1403.38     1434.04     76.65 o 
  14   4   7        4.76       24.69     34.37 o 
  16   4   7      914.92      805.48     65.29 o 
 -17   5   7       63.94       97.64     75.98 o 
 -15   5   7       24.91       87.39     68.25 o 
 -13   5   7      111.05      113.12     42.45 o 
 -11   5   7      493.41      482.41     52.83 o 
  -9   5   7      168.03      250.98     43.21 o 
  -7   5   7     1322.80     1433.13     46.23 o 
  -5   5   7      264.80      302.89     25.84 o 
  -3   5   7     3649.21     3647.74     67.76 o 
  -1   5   7     1328.34     1402.30     39.39 o 
   1   5   7     1166.47     1128.43     44.86 o 
   3   5   7     4138.18     4167.15     85.39 o 
   5   5   7      236.24      269.92     26.74 o 
   7   5   7     1268.16     1330.06     48.25 o 
   9   5   7      101.28      100.40     22.44 o 
  11   5   7      370.30      386.64     43.79 o 
  13   5   7      186.37      159.21     32.82 o 
  15   5   7       23.39       29.69     39.10 o 
  17   5   7       86.12      190.06     85.84 o 
 -16   6   7      104.80      120.84     77.92 o 
 -14   6   7       84.94       54.80     47.27 o 
 -12   6   7      192.57      212.36     46.25 o 
 -10   6   7       64.29       58.57     25.53 o 
  -8   6   7     1398.86     1375.17     47.69 o 
  -6   6   7      426.03      416.67     29.13 o 
  -4   6   7     1680.64     1774.30     80.40 o 
  -2   6   7       52.66       47.85     15.91 o 
   0   6   7        4.57       13.76     17.25 o 
   2   6   7      111.15      156.79     24.31 o 
   4   6   7     1547.80     1592.53     52.21 o 
   6   6   7      450.71      420.10     43.85 o 
   8   6   7     1238.61     1241.38     61.23 o 
  10   6   7       35.91       30.18     21.67 o 
  12   6   7      178.87      169.75     33.23 o 
  14   6   7       80.48       67.36     53.16 o 
  16   6   7      111.03      192.56    122.29 o 
 -15   7   7       76.68       54.14     71.15 o 
 -13   7   7      448.50      460.21     56.43 o 
 -11   7   7     1439.53     1516.25     76.68 o 
  -9   7   7     1342.08     1419.78     50.00 o 
  -7   7   7     2903.50     3053.22     68.14 o 
  -5   7   7     2669.07     2553.83     60.04 o 
  -3   7   7     7341.59     7533.22    131.75 o 
  -1   7   7     4368.92     4472.37     93.52 o 
   1   7   7     4892.97     4951.64     98.66 o 
   3   7   7     7347.64     7450.47    158.13 o 
   5   7   7     2519.94     2405.72     65.54 o 
   7   7   7     2520.76     2745.23     70.21 o 
   9   7   7     1196.84     1041.83     60.14 o 
  11   7   7     1364.09     1366.12     49.48 o 
  13   7   7      514.95      473.76     43.68 o 
  15   7   7       77.53       88.33     35.69 o 
 -16   8   7      380.38      241.68     85.65 o 
 -14   8   7       87.66       30.36     43.96 o 
 -12   8   7     1073.57     1321.36     65.43 o 
 -10   8   7      269.64      248.32     29.26 o 
  -8   8   7     2161.34     2294.22     60.56 o 
  -6   8   7     2725.56     2668.14     63.74 o 
  -4   8   7     6775.86     7003.08    128.05 o 
  -2   8   7    12857.88    12277.89    275.66 o 
   0   8   7       68.29       15.11     20.17 o 
   2   8   7    13401.40    13163.11    194.48 o 
   4   8   7     6228.02     6191.80    150.76 o 
   6   8   7     3170.44     3191.77     77.33 o 
   8   8   7     1698.90     1673.56     75.30 o 
  10   8   7      190.80      132.95     28.34 o 
  12   8   7     1063.24     1084.52     52.67 o 
  14   8   7       92.91      148.65     36.91 o 
  16   8   7      382.51      409.83     48.99 o 
 -15   9   7       45.23       26.81     38.04 o 
 -13   9   7      531.78      457.50     48.50 o 
 -11   9   7        6.34        7.22     29.96 o 
  -9   9   7      255.94      231.00     28.40 o 
  -7   9   7     2094.53     2112.57     89.86 o 
  -5   9   7     3575.36     3610.70     88.40 o 
  -3   9   7     3436.82     3367.95     82.75 o 
  -1   9   7     1126.34     1143.04     49.98 o 
   1   9   7     1312.83     1348.44     52.55 o 
   3   9   7     3176.52     3208.34     79.48 o 
   5   9   7     3264.05     3212.62     96.79 o 
   7   9   7     2286.24     2250.58     86.97 o 
   9   9   7      209.56      176.66     58.10 o 
  11   9   7       12.70       -6.71     30.45 o 
  13   9   7      555.18      433.57     52.86 o 
  15   9   7       41.74       17.13     41.10 o 
 -14  10   7      122.49      132.02     41.98 o 
 -12  10   7      104.50       93.92     37.13 o 
 -10  10   7      812.99      807.46     67.23 o 
  -8  10   7      156.87      146.76     26.20 o 
  -6  10   7      475.14      557.82     41.18 o 
  -4  10   7     2174.95     2292.52     70.89 o 
  -2  10   7     1268.34     1202.99     51.73 o 
   0  10   7     1820.20     1865.42     80.79 o 
   2  10   7     1253.52     1178.01     87.54 o 
   4  10   7     1895.01     1828.73     70.43 o 
   6  10   7      550.31      565.09     45.81 o 
   8  10   7      107.01      104.34     36.65 o 
  10  10   7      803.85      805.83     87.14 o 
  12  10   7       96.84      122.11     32.78 o 
  14  10   7      139.27       93.08     76.08 o 
 -13  11   7      558.22      671.57     62.00 o 
 -11  11   7      774.82      795.48     54.89 o 
  -9  11   7       67.12       90.99     32.03 o 
  -7  11   7     3484.71     3408.60     89.75 o 
  -5  11   7     1935.53     1952.86    106.39 o 
  -3  11   7     5008.08     5090.65    123.29 o 
  -1  11   7     2944.46     2952.53     79.95 o 
   1  11   7     2845.38     2792.98     97.28 o 
   3  11   7     5062.75     5011.88    106.93 o 
   5  11   7     2024.39     2014.24     89.51 o 
   7  11   7     3659.75     3825.43    120.57 o 
   9  11   7       91.74      110.22     39.12 o 
  11  11   7      693.94      795.44     50.38 o 
  13  11   7      604.33      619.20     58.62 o 
 -14  12   7       92.93      112.51     42.38 o 
 -12  12   7      751.83      744.45     94.59 o 
 -10  12   7      442.68      425.03    100.68 o 
  -8  12   7     1174.91     1258.20     63.92 o 
  -6  12   7     1516.76     1636.16     64.33 o 
  -4  12   7      295.34      334.04     35.78 o 
  -2  12   7     3573.59     3409.78     94.37 o 
   0  12   7       11.17       20.76     24.74 o 
   2  12   7     3611.75     3644.76     90.87 o 
   4  12   7      400.32      453.63     39.69 o 
   6  12   7     1438.93     1580.65     80.54 o 
   8  12   7     1410.98     1443.31     80.23 o 
  10  12   7      484.97      541.50     51.74 o 
  12  12   7      852.39      778.92     58.35 o 
  14  12   7       86.46      157.76     47.31 o 
 -13  13   7      320.81      240.00     46.96 o 
 -11  13   7       36.50      -15.62     40.41 o 
  -9  13   7      266.38      188.95     45.95 o 
  -7  13   7      147.02       96.84     30.47 o 
  -5  13   7      108.04       93.94     37.64 o 
  -3  13   7      124.57      103.32     47.46 o 
  -1  13   7      486.08      497.68     40.88 o 
   1  13   7      514.54      490.10     41.93 o 
   3  13   7       99.81      133.60     30.42 o 
   5  13   7       59.67       19.33     35.44 o 
   7  13   7      190.48      145.44     44.29 o 
   9  13   7      255.07      348.15    149.55 o 
  11  13   7       51.97        4.63     31.55 o 
  13  13   7      333.90      297.90     50.94 o 
 -12  14   7      130.73      149.58     54.03 o 
 -10  14   7       36.09       -5.00     41.55 o 
  -8  14   7      281.23      323.11     56.46 o 
  -6  14   7      709.99      658.05     48.33 o 
  -4  14   7      690.73      754.93     62.22 o 
  -2  14   7     3229.44     3185.10     90.16 o 
   0  14   7      475.01      431.38     41.20 o 
   2  14   7     3180.19     3170.05     88.62 o 
   4  14   7      648.61      621.90     73.12 o 
   6  14   7      726.00      877.40     69.14 o 
   8  14   7      332.52      328.74     53.85 o 
  10  14   7       35.75       19.39     30.77 o 
  12  14   7      132.86      213.63     40.86 o 
 -11  15   7      363.51      393.77     63.62 o 
  -9  15   7      133.71      121.99     50.57 o 
  -7  15   7     2340.87     2566.17     85.87 o 
  -5  15   7      242.82      177.92     34.31 o 
  -3  15   7     3418.33     3406.90     95.74 o 
  -1  15   7     1732.51     1906.09     75.03 o 
   1  15   7     2010.88     2083.92     74.40 o 
   3  15   7     3194.43     3232.49     92.32 o 
   5  15   7      240.47      298.10     53.65 o 
   7  15   7     2347.07     2609.32    110.17 o 
   9  15   7      127.55       57.55     44.18 o 
  11  15   7      293.25      229.29     41.96 o 
 -10  16   7      155.18      214.77     67.77 o 
  -8  16   7      652.62      543.09     67.33 o 
  -6  16   7     1004.36     1051.53     64.45 o 
  -4  16   7      350.88      331.44     41.56 o 
  -2  16   7     1874.65     1849.77     87.12 o 
   0  16   7     1234.61     1202.53     62.20 o 
   2  16   7     1956.77     2129.24     77.95 o 
   4  16   7      300.49      442.56     60.05 o 
   6  16   7      928.81      998.49     77.17 o 
   8  16   7      647.05      714.95     71.82 o 
  10  16   7      133.42      118.74     37.81 o 
  -9  17   7      198.62      140.69     58.00 o 
  -7  17   7       19.80      -63.16     42.11 o 
  -5  17   7      453.57      302.46     42.25 o 
  -3  17   7      105.52       59.19     33.55 o 
  -1  17   7      139.24      131.46     37.53 o 
   1  17   7       95.28      116.61     35.24 o 
   3  17   7      128.13      130.00     37.52 o 
   5  17   7      400.61      306.63     79.56 o 
   7  17   7       22.26      -43.65     41.76 o 
   9  17   7      159.73      101.10     51.63 o 
  -8  18   7      205.89      229.99     67.86 o 
  -6  18   7      347.20      290.98     44.65 o 
  -4  18   7      408.34      337.33     45.99 o 
  -2  18   7      455.36      509.15     50.46 o 
   0  18   7       51.49        6.98     33.37 o 
   2  18   7      556.82      491.56     53.71 o 
   4  18   7      411.57      456.60    132.05 o 
   6  18   7      355.54      315.03     60.79 o 
   8  18   7      217.34      259.00    140.95 o 
  -5  19   7      232.38      216.59     43.39 o 
  -3  19   7     1108.10     1290.25     94.50 o 
  -1  19   7      657.76      716.20     84.98 o 
   1  19   7      653.07      762.94     99.03 o 
   3  19   7      999.15     1072.23    139.21 o 
   5  19   7      228.16      233.37     59.53 o 
  -4  20   7       72.46        1.99     37.04 o 
  -2  20   7      738.67      760.44     61.21 o 
   0  20   7      154.58      106.66     42.61 o 
   2  20   7      693.83      711.94     60.04 o 
   4  20   7       42.65       -3.35     47.77 o 
   0   0   8      112.61      135.31     41.09 o 
   2   0   8      376.93      367.77     25.13 o 
   4   0   8       74.89       93.71     20.37 o 
   6   0   8     1256.40     1240.81     60.31 o 
   8   0   8       33.35       33.14     18.73 o 
  10   0   8      553.00      478.04     43.45 o 
  12   0   8       15.53      -17.19     24.25 o 
  14   0   8      109.77       98.80     71.15 o 
  16   0   8      299.54      233.56     84.49 o 
 -15   1   8      110.24      103.44     76.37 o 
 -13   1   8      346.45      393.45     53.57 o 
 -11   1   8      550.86      683.87    142.20 o 
  -9   1   8      368.31      359.71     60.18 o 
  -7   1   8     4893.63     4921.01     72.94 o 
  -5   1   8      595.70      541.50     30.87 o 
  -3   1   8     4276.76     4342.91     90.51 o 
  -1   1   8     1605.90     1597.42     52.30 o 
   1   1   8     1536.45     1571.59     43.35 o 
   3   1   8     3998.77     4029.51     72.56 o 
   5   1   8      608.46      633.00     64.19 o 
   7   1   8     4572.50     4681.24    120.94 o 
   9   1   8      350.80      314.88     26.77 o 
  11   1   8      405.91      408.76     36.62 o 
  13   1   8      410.61      358.34     46.22 o 
  15   1   8       71.60      -47.18     65.74 o 
 -16   2   8      970.63     1081.76    123.93 o 
 -14   2   8       76.42      209.20     75.02 o 
 -12   2   8     1959.59     2089.53     91.21 o 
 -10   2   8      386.35      413.43     48.94 o 
  -8   2   8     2873.76     2967.94     65.96 o 
  -6   2   8     3839.78     3825.93     74.47 o 
  -4   2   8     5228.33     5225.26     93.84 o 
  -2   2   8     4898.81     4780.78     95.22 o 
   0   2   8       46.05       23.64     19.81 o 
   2   2   8     4866.12     4847.83    144.47 o 
   4   2   8     5150.42     5119.99    118.23 o 
   6   2   8     3866.06     3964.46    101.83 o 
   8   2   8     3047.65     3111.13     99.02 o 
  10   2   8      346.59      388.62     35.96 o 
  12   2   8     2099.18     2223.88     94.00 o 
  14   2   8       86.71       98.55     39.09 o 
  16   2   8      873.41      762.93    117.55 o 
 -15   3   8       97.79       85.07     77.34 o 
 -13   3   8      518.90      449.81     56.54 o 
 -11   3   8      990.41      903.32    125.09 o 
  -9   3   8      115.34      106.68     26.74 o 
  -7   3   8     1521.86     1622.16     89.69 o 
  -5   3   8      349.07      344.72     24.92 o 
  -3   3   8     2464.53     2298.25     49.10 o 
  -1   3   8      601.70      609.90     31.79 o 
   1   3   8      607.84      616.56     33.99 o 
   3   3   8     2831.23     2903.12     87.98 o 
   5   3   8      342.36      355.94     37.73 o 
   7   3   8     1763.52     1804.57     59.18 o 
   9   3   8      163.27      133.42     26.82 o 
  11   3   8     1038.60      908.04     47.32 o 
  13   3   8      524.84      599.51     53.82 o 
  15   3   8       94.81       80.92     41.45 o 
 -16   4   8       35.78      -34.61     64.96 o 
 -14   4   8       31.78       41.23     43.98 o 
 -12   4   8       13.24       52.66     41.05 o 
 -10   4   8      292.15      230.59     32.75 o 
  -8   4   8        9.09       18.89     23.36 o 
  -6   4   8     2065.49     2001.25     48.65 o 
  -4   4   8      569.35      624.77     28.83 o 
  -2   4   8      648.34      686.61     39.40 o 
   0   4   8        5.76       -9.40     19.46 o 
   2   4   8      591.27      619.48     38.09 o 
   4   4   8      490.94      560.10     44.08 o 
   6   4   8     2133.64     2099.52     76.70 o 
   8   4   8        0.65       -3.00     33.45 o 
  10   4   8      318.18      313.53     32.47 o 
  12   4   8        6.48       -2.28     33.17 o 
  14   4   8       35.31      -24.71     36.07 o 
  16   4   8       36.69       38.69     42.99 o 
 -15   5   8       55.77      100.15     76.18 o 
 -13   5   8      320.80      392.77     86.33 o 
 -11   5   8     1889.64     1963.92     88.97 o 
  -9   5   8        9.13        0.89     21.31 o 
  -7   5   8     5869.78     5933.11    102.25 o 
  -5   5   8      442.44      503.11     32.10 o 
  -3   5   8     6223.54     6432.91    120.94 o 
  -1   5   8     2394.78     2569.53    116.76 o 
   1   5   8     2513.71     2573.90     76.49 o 
   3   5   8     6166.24     6244.91    115.21 o 
   5   5   8      369.41      410.20     36.61 o 
   7   5   8     5775.44     5656.91    107.69 o 
   9   5   8       24.84       12.78     30.62 o 
  11   5   8     2089.48     2227.97    136.93 o 
  13   5   8      289.55      287.55     47.72 o 
  15   5   8       82.44       59.00     42.27 o 
 -14   6   8       56.30        7.58     41.61 o 
 -12   6   8     1559.57     1680.70     87.97 o 
 -10   6   8       95.99      128.41     35.57 o 
  -8   6   8     1407.07     1442.47     51.52 o 
  -6   6   8     1850.57     1907.24     57.04 o 
  -4   6   8     3420.25     3354.40     96.64 o 
  -2   6   8     8657.05     8790.34    149.05 o 
   0   6   8        1.76       -8.75     19.86 o 
   2   6   8     9181.19     9204.74    151.47 o 
   4   6   8     3240.23     3040.37     76.42 o 
   6   6   8     1732.17     1716.90     78.16 o 
   8   6   8     1229.95     1313.42     66.27 o 
  10   6   8       50.40       24.22     24.66 o 
  12   6   8     1764.96     1838.88     81.53 o 
  14   6   8       49.95       71.17     40.69 o 
 -15   7   8      158.49      238.01     82.17 o 
 -13   7   8      259.38      281.69     54.04 o 
 -11   7   8      485.44      441.85     61.81 o 
  -9   7   8      322.97      298.81     31.42 o 
  -7   7   8     1133.90     1153.68     46.95 o 
  -5   7   8      376.71      330.30     37.11 o 
  -3   7   8     1437.50     1446.31     56.46 o 
  -1   7   8     1024.76     1121.61     51.50 o 
   1   7   8     1151.42     1168.26     58.44 o 
   3   7   8     1307.47     1457.46     55.84 o 
   5   7   8      419.72      473.88     36.18 o 
   7   7   8     1433.29     1387.16     68.53 o 
   9   7   8      359.49      292.56     43.96 o 
  11   7   8      443.10      420.30     38.39 o 
  13   7   8      222.59      242.01     64.67 o 
  15   7   8      156.55      178.70     49.22 o 
 -14   8   8       78.64       37.79     39.19 o 
 -12   8   8       99.99      104.28     42.44 o 
 -10   8   8      134.74      133.71     28.69 o 
  -8   8   8      105.62       76.73     25.31 o 
  -6   8   8     1497.13     1475.11     60.28 o 
  -4   8   8     6319.43     6301.73    124.79 o 
  -2   8   8      253.36      321.41     62.18 o 
   0   8   8        1.48        7.83     21.29 o 
   2   8   8      134.78      168.84     40.18 o 
   4   8   8     6046.90     6045.73    117.21 o 
   6   8   8     1370.23     1411.72     64.37 o 
   8   8   8       49.99        0.67     32.00 o 
  10   8   8      118.49      128.07     30.64 o 
  12   8   8      128.95      136.31     40.69 o 
  14   8   8       84.96       37.38     78.88 o 
 -13   9   8      178.75      190.18     41.77 o 
 -11   9   8     1576.41     1694.75     95.31 o 
  -9   9   8      548.09      578.19     46.38 o 
  -7   9   8     2107.50     2248.08     74.62 o 
  -5   9   8      687.82      825.63     48.85 o 
  -3   9   8     5980.97     6050.13    122.99 o 
  -1   9   8     8169.34     7905.29    143.45 o 
   1   9   8     8659.53     8648.45    150.97 o 
   3   9   8     5233.23     5463.89    113.02 o 
   5   9   8      765.51      753.67     44.93 o 
   7   9   8     2096.92     2061.73     86.54 o 
   9   9   8      621.14      605.79     64.67 o 
  11   9   8     1349.68     1555.80     69.35 o 
  13   9   8      174.58      156.62     45.26 o 
 -14  10   8       14.58       19.39     38.86 o 
 -12  10   8     1359.98     1464.78     73.49 o 
 -10  10   8      889.35      749.34     54.52 o 
  -8  10   8     2301.12     2268.63     76.07 o 
  -6  10   8     2166.73     1985.73     70.99 o 
  -4  10   8      455.42      407.52     50.03 o 
  -2  10   8     9914.21     9708.29    167.04 o 
   0  10   8      484.82      503.92     62.08 o 
   2  10   8    10318.09    10506.93    179.99 o 
   4  10   8      287.97      242.39     33.27 o 
   6  10   8     2201.57     2281.65     93.96 o 
   8  10   8     2298.25     2256.86    109.72 o 
  10  10   8      807.12      784.53     49.30 o 
  12  10   8     1388.03     1388.99     64.71 o 
  14  10   8       13.81      -37.37     40.86 o 
 -13  11   8      151.38      138.66     42.59 o 
 -11  11   8      173.49      192.09     50.23 o 
  -9  11   8      194.62      164.18     36.39 o 
  -7  11   8      496.67      442.82     41.57 o 
  -5  11   8      335.58      267.46     61.76 o 
  -3  11   8      681.73      691.65     62.42 o 
  -1  11   8      268.59      242.79     35.26 o 
   1  11   8      267.57      271.63     40.33 o 
   3  11   8      726.81      711.26     47.20 o 
   5  11   8      293.07      346.44     37.19 o 
   7  11   8      567.26      470.40     54.67 o 
   9  11   8      182.87      122.83     42.45 o 
  11  11   8      212.61      159.77     53.34 o 
  13  11   8      151.32      144.69     49.05 o 
 -12  12   8      697.84      700.34     72.52 o 
 -10  12   8      273.05      263.04     55.08 o 
  -8  12   8      612.52      654.03     49.44 o 
  -6  12   8      478.44      429.38     41.94 o 
  -4  12   8      149.42       93.36     31.73 o 
  -2  12   8      743.67      840.03     50.99 o 
   0  12   8        7.87       -4.45     25.53 o 
   2  12   8      692.25      680.05     47.37 o 
   4  12   8      143.98      169.75     56.69 o 
   6  12   8      339.20      220.84     49.21 o 
   8  12   8      665.63      681.50     65.75 o 
  10  12   8      247.83      236.14     38.48 o 
  12  12   8      732.03      663.89     59.53 o 
 -11  13   8      527.88      571.96     69.66 o 
  -9  13   8      512.30      446.16     62.75 o 
  -7  13   8      984.17     1043.56     60.03 o 
  -5  13   8      521.77      420.76     43.04 o 
  -3  13   8     1588.44     1613.99     68.10 o 
  -1  13   8     2335.68     2216.20     97.73 o 
   1  13   8     2233.65     2037.25     92.24 o 
   3  13   8     1760.89     1643.24     66.44 o 
   5  13   8      461.56      476.39     56.89 o 
   7  13   8     1124.86     1184.62     79.85 o 
   9  13   8      542.94      484.97     61.00 o 
  11  13   8      516.67      642.11     72.00 o 
 -10  14   8       56.91       12.18     46.53 o 
  -8  14   8      950.79      937.44     83.04 o 
  -6  14   8      638.80      683.42     55.68 o 
  -4  14   8      177.16      204.95     37.58 o 
  -2  14   8      818.37      960.54     57.19 o 
   0  14   8       64.23      126.36     34.66 o 
   2  14   8      862.46      929.59     55.64 o 
   4  14   8      221.62      186.28     47.05 o 
   6  14   8      618.59      647.71    162.41 o 
   8  14   8     1000.67     1112.55     80.23 o 
  10  14   8       30.21       44.09     34.20 o 
  -9  15   8       53.86      -28.32     47.91 o 
  -7  15   8       54.05       51.81     34.07 o 
  -5  15   8       32.08       12.51     34.76 o 
  -3  15   8       26.30       34.31     32.59 o 
  -1  15   8      138.25      164.10     37.02 o 
   1  15   8      152.26      132.53     34.90 o 
   3  15   8       36.22      -30.09     28.91 o 
   5  15   8       42.81       27.86     48.24 o 
   7  15   8       58.41       93.95     48.80 o 
   9  15   8       46.77      116.28     52.50 o 
  -8  16   8      580.33      621.56     79.46 o 
  -6  16   8      358.70      407.10     47.46 o 
  -4  16   8      144.18       98.40     41.74 o 
  -2  16   8      786.17      763.31     56.22 o 
   0  16   8      453.41      425.92     58.19 o 
   2  16   8      870.59      884.71     58.64 o 
   4  16   8       89.85       98.71     46.82 o 
   6  16   8      396.33      452.14     63.49 o 
   8  16   8      526.62      577.92     71.04 o 
  -7  17   8     1095.07     1122.07     90.01 o 
  -5  17   8       70.88       55.83     37.04 o 
  -3  17   8     1440.67     1497.97     74.40 o 
  -1  17   8      471.52      489.44     51.00 o 
   1  17   8      597.45      675.21     54.63 o 
   3  17   8     1297.77     1346.80     76.80 o 
   5  17   8       95.87      150.22     66.41 o 
   7  17   8     1095.57     1125.97    120.94 o 
  -6  18   8      177.78      146.95     53.46 o 
  -4  18   8      121.79      126.99     40.36 o 
  -2  18   8      684.72      752.17     73.17 o 
   0  18   8       24.69       15.99     35.78 o 
   2  18   8      695.09      757.37     57.96 o 
   4  18   8      101.57      133.01     53.43 o 
   6  18   8      177.71      289.90    138.24 o 
  -3  19   8       26.45        8.51     37.10 o 
  -1  19   8      189.47      190.26     45.12 o 
   1  19   8      203.36      131.96     42.92 o 
   3  19   8       25.76       31.99     47.24 o 
   2   0   9     8835.72     8768.09    146.47 o 
   4   0   9      680.35      621.77     39.54 o 
   6   0   9     3173.54     3323.44     94.85 o 
   8   0   9     3050.77     3075.91     84.63 o 
  10   0   9       52.38       30.22     38.42 o 
  12   0   9     2403.29     2552.35    104.41 o 
  14   0   9       27.12       41.38     71.15 o 
 -15   1   9      188.08      112.14     79.46 o 
 -13   1   9      602.81      784.35     70.41 o 
 -11   1   9     1059.07     1037.14     73.67 o 
  -9   1   9      566.99      595.80     57.09 o 
  -7   1   9     2660.63     2600.36     74.73 o 
  -5   1   9       30.85       27.30     20.45 o 
  -3   1   9     3671.03     3894.79    120.10 o 
  -1   1   9     1938.18     2034.28     63.34 o 
   1   1   9     1981.14     1989.79     61.00 o 
   3   1   9     3396.55     3356.71     81.28 o 
   5   1   9       53.92      100.35     41.76 o 
   7   1   9     3021.98     2953.41     97.65 o 
   9   1   9      568.96      623.66     34.74 o 
  11   1   9     1144.77     1119.05    241.00 o 
  13   1   9      569.24      656.02    102.86 o 
  15   1   9      178.42       57.81     74.44 o 
 -14   2   9       56.71      -12.18     64.96 o 
 -12   2   9       52.10       82.89     44.21 o 
 -10   2   9        4.37       27.26     64.29 o 
  -8   2   9      252.79      238.86     27.93 o 
  -6   2   9       26.71       23.97     17.90 o 
  -4   2   9      752.34      715.17     37.19 o 
  -2   2   9       36.83       37.18     22.33 o 
   0   2   9      297.23      315.14     31.21 o 
   2   2   9       45.46       44.99     19.21 o 
   4   2   9      718.89      741.47     66.26 o 
   6   2   9       18.78      -16.82     34.22 o 
   8   2   9      242.15      249.13     41.33 o 
  10   2   9        9.35      -17.35     24.97 o 
  12   2   9       58.76       72.20     30.65 o 
  14   2   9       56.15       11.60     73.08 o 
 -15   3   9      270.59      330.62     92.80 o 
 -13   3   9      258.62      351.50     65.06 o 
 -11   3   9     2207.99     2166.61    160.38 o 
  -9   3   9      283.15      218.13     43.62 o 
  -7   3   9     2287.68     2367.10     56.30 o 
  -5   3   9      117.74       71.59     19.64 o 
  -3   3   9     1280.45     1263.50     76.02 o 
  -1   3   9     2047.08     1984.43     55.32 o 
   1   3   9     1882.95     1743.69     71.33 o 
   3   3   9     1376.88     1455.25     54.00 o 
   5   3   9      131.48      136.32     45.34 o 
   7   3   9     2350.28     2594.87    126.64 o 
   9   3   9      314.51      289.21     32.21 o 
  11   3   9     2265.45     2172.92     69.94 o 
  13   3   9      259.85      302.77     47.46 o 
  15   3   9      263.05      214.12     50.75 o 
 -14   4   9       11.53      -17.84     54.04 o 
 -12   4   9     1754.03     1836.01     93.60 o 
 -10   4   9      365.85      286.42     51.61 o 
  -8   4   9     1093.43     1040.06     47.46 o 
  -6   4   9     3581.49     3570.28     68.77 o 
  -4   4   9     1481.57     1514.20     58.56 o 
  -2   4   9     6526.82     6488.15    124.57 o 
   0   4   9      186.19      231.28     30.88 o 
   2   4   9     6069.60     5928.80    120.02 o 
   4   4   9     1722.63     1713.27     73.15 o 
   6   4   9     3536.53     3692.29    107.29 o 
   8   4   9     1389.94     1367.91     95.13 o 
  10   4   9      353.74      325.84     35.69 o 
  12   4   9     1777.52     1856.75     83.11 o 
  14   4   9        9.97      -55.03     37.95 o 
 -13   5   9       67.05       51.55     60.81 o 
 -11   5   9      522.00      505.12     49.97 o 
  -9   5   9       75.43       60.10     26.72 o 
  -7   5   9     1843.63     1979.94     59.62 o 
  -5   5   9     1090.98     1012.44     58.58 o 
  -3   5   9     2214.63     2432.13    128.94 o 
  -1   5   9      145.97      149.21     28.67 o 
   1   5   9       73.63       84.73     26.41 o 
   3   5   9     1945.30     2067.16    114.36 o 
   5   5   9     1011.68      947.31     48.39 o 
   7   5   9     2028.77     1904.05     83.40 o 
   9   5   9       98.07      100.73     46.79 o 
  11   5   9      469.13      405.11     46.43 o 
  13   5   9       54.07       34.61     53.17 o 
 -14   6   9       87.51       39.12     49.34 o 
 -12   6   9      263.97      290.57     46.64 o 
 -10   6   9      419.75      320.13     35.39 o 
  -8   6   9        1.12      -12.40     23.48 o 
  -6   6   9      519.58      545.89     43.32 o 
  -4   6   9      825.43      801.11     47.93 o 
  -2   6   9      759.09      808.96     47.54 o 
   0   6   9      458.82      503.54     64.82 o 
   2   6   9      588.12      621.32     42.66 o 
   4   6   9      824.78      806.43     45.96 o 
   6   6   9      558.86      575.32     40.39 o 
   8   6   9        2.95       10.37     31.21 o 
  10   6   9      465.25      466.13     56.55 o 
  12   6   9      251.24      243.23     60.13 o 
  14   6   9       89.65       82.08     44.71 o 
 -13   7   9      565.42      577.25     57.15 o 
 -11   7   9      993.75      989.14     62.95 o 
  -9   7   9     1171.90     1108.50     66.22 o 
  -7   7   9     2093.47     2158.94     92.39 o 
  -5   7   9      431.55      358.50     60.48 o 
  -3   7   9     3808.05     3749.00    102.38 o 
  -1   7   9      695.83      703.68     45.08 o 
   1   7   9      769.38      764.69     67.95 o 
   3   7   9     2864.55     2923.35     80.38 o 
   5   7   9      420.83      357.44     36.18 o 
   7   7   9     2261.53     2277.24     93.58 o 
   9   7   9     1172.92     1147.74     80.82 o 
  11   7   9     1057.66     1062.76     63.23 o 
  13   7   9      521.14      470.02     70.18 o 
 -12   8   9     1303.41     1448.22     75.03 o 
 -10   8   9       88.10       72.06     31.78 o 
  -8   8   9     2386.62     2623.56    114.04 o 
  -6   8   9      779.95      781.74     50.69 o 
  -4   8   9      953.12     1033.88     63.45 o 
  -2   8   9     2237.81     2171.38     72.77 o 
   0   8   9     3690.81     3753.64     94.49 o 
   2   8   9     2955.67     2881.70     82.43 o 
   4   8   9      913.37      984.37     62.04 o 
   6   8   9      768.88      764.23     86.44 o 
   8   8   9     2340.85     2578.26    117.84 o 
  10   8   9       50.87      152.72     33.08 o 
  12   8   9     1248.53     1481.21     98.99 o 
 -13   9   9      143.56       28.10     39.25 o 
 -11   9   9      176.63      179.71     55.68 o 
  -9   9   9       90.96       53.19     31.58 o 
  -7   9   9      475.17      432.68     43.65 o 
  -5   9   9      273.93      264.11     37.44 o 
  -3   9   9      797.70      778.13     49.64 o 
  -1   9   9      528.18      534.62     43.56 o 
   1   9   9      637.38      573.44     43.76 o 
   3   9   9      883.08      881.09     78.70 o 
   5   9   9      240.68      228.26     34.40 o 
   7   9   9      482.50      372.25     92.90 o 
   9   9   9       89.51       55.82     39.12 o 
  11   9   9      180.55      193.59     35.87 o 
  13   9   9      142.09      100.54     56.65 o 
 -12  10   9      232.25      235.40     89.23 o 
 -10  10   9      164.90      106.72     48.09 o 
  -8  10   9       94.10       22.93     31.05 o 
  -6  10   9     1854.14     1841.04    101.53 o 
  -4  10   9      148.35      116.72     35.29 o 
  -2  10   9      876.59     1009.11     56.12 o 
   0  10   9     2819.92     2974.33     86.74 o 
   2  10   9      954.58     1124.10     97.11 o 
   4  10   9      162.22       86.24     29.34 o 
   6  10   9     1692.62     1724.14     86.28 o 
   8  10   9      153.66      183.65     47.02 o 
  10  10   9      151.60      141.98     45.81 o 
  12  10   9      220.00      247.55     41.17 o 
 -11  11   9     1412.59     1220.35     88.29 o 
  -9  11   9       98.27       79.51     35.15 o 
  -7  11   9     1926.83     2046.96     80.11 o 
  -5  11   9      500.49      461.30     51.41 o 
  -3  11   9     2273.18     2342.05     80.65 o 
  -1  11   9     2553.38     2407.32     80.87 o 
   1  11   9     2703.97     2778.78     84.53 o 
   3  11   9     2273.33     2279.85     77.15 o 
   5  11   9      433.62      467.33     81.40 o 
   7  11   9     2055.80     2076.54     95.90 o 
   9  11   9      122.11      169.46     46.03 o 
  11  11   9     1385.96     1388.22     77.52 o 
 -10  12   9      284.84      176.85     56.74 o 
  -8  12   9     1604.63     1561.97     95.58 o 
  -6  12   9      680.02      697.06     53.74 o 
  -4  12   9      908.35      987.00     58.28 o 
  -2  12   9      723.06      603.77     49.56 o 
   0  12   9     1237.64     1098.96     79.75 o 
   2  12   9      753.30      795.31     53.19 o 
   4  12   9     1002.53     1129.19     59.64 o 
   6  12   9      795.61      873.91     71.75 o 
   8  12   9     1647.84     1824.09     95.01 o 
  10  12   9      253.86      228.59     73.95 o 
  -9  13   9       19.32      -60.01     44.90 o 
  -7  13   9       87.40       58.64     36.37 o 
  -5  13   9       78.43       14.89     32.53 o 
  -3  13   9      192.24      154.92     49.37 o 
  -1  13   9      277.12      309.44     42.35 o 
   1  13   9      236.43      260.65     67.73 o 
   3  13   9      236.04      179.62     38.38 o 
   5  13   9       85.28       73.15     56.07 o 
   7  13   9       75.37       93.67     54.23 o 
   9  13   9       19.41       -0.33     42.19 o 
  -8  14   9      285.15      309.49     75.09 o 
  -6  14   9      942.25     1003.63     63.24 o 
  -4  14   9      108.75       41.03     33.88 o 
  -2  14   9     1360.30     1394.70     69.70 o 
   0  14   9       24.52       27.30     31.92 o 
   2  14   9     1395.03     1413.06     69.61 o 
   4  14   9      147.73      181.16     49.90 o 
   6  14   9      929.30      909.82    164.73 o 
   8  14   9      308.76      271.80    118.71 o 
  -7  15   9     1773.13     1989.25     82.87 o 
  -5  15   9      149.58       60.39     35.08 o 
  -3  15   9     1998.30     2099.83     83.13 o 
  -1  15   9      473.88      398.44     52.69 o 
   1  15   9      527.48      436.96     48.31 o 
   3  15   9     2028.01     2217.73    151.91 o 
   5  15   9      189.54      152.66     53.10 o 
   7  15   9     1755.54     1958.55    150.23 o 
  -6  16   9      187.21      174.14     66.09 o 
  -4  16   9      717.43      610.95     54.63 o 
  -2  16   9      940.70     1004.07     64.61 o 
   0  16   9       35.42       51.82     36.55 o 
   2  16   9      962.32      950.66    100.17 o 
   4  16   9      643.20      673.21     74.77 o 
   6  16   9      221.57      210.29     77.82 o 
  -5  17   9       59.33      149.81     43.49 o 
  -3  17   9       21.46       66.13     41.00 o 
  -1  17   9       19.79       17.53     38.39 o 
   1  17   9       24.14      -13.97     40.59 o 
   3  17   9       21.99       39.59     49.03 o 
   5  17   9       56.73       25.58     65.83 o 
  -2  18   9      575.46      585.94     57.33 o 
   0  18   9       18.12        9.51     40.28 o 
   2  18   9      617.36      631.43    102.35 o 
   0   0  10      110.71       55.88     45.63 o 
   2   0  10      144.78      127.13     39.22 o 
   4   0  10      102.51       65.64     27.09 o 
   6   0  10      150.54       31.24     27.62 o 
   8   0  10      357.15      322.83     39.85 o 
  10   0  10      196.26      134.61     49.74 o 
  12   0  10        1.48       12.11    112.72 o 
 -13   1  10      324.78      279.64     75.60 o 
 -11   1  10     1630.44     1719.48     90.18 o 
  -9   1  10       30.13      -16.85     39.78 o 
  -7   1  10      440.50      490.86     37.07 o 
  -5   1  10       69.18       47.58     30.36 o 
  -3   1  10      642.46      649.92     42.81 o 
  -1   1  10     2325.01     2365.96     95.74 o 
   1   1  10     2098.33     2188.03     88.89 o 
   3   1  10      672.03      715.25     45.12 o 
   5   1  10       39.03       -4.39     29.28 o 
   7   1  10      462.19      535.77     75.11 o 
   9   1  10       53.91       90.49     42.85 o 
  11   1  10     1589.99     1633.63     91.52 o 
  13   1  10      342.44      133.99     83.72 o 
 -12   2  10     1923.35     1981.63    151.39 o 
 -10   2  10      287.97      336.00     55.92 o 
  -8   2  10     2418.32     2564.02     84.57 o 
  -6   2  10     1502.72     1631.06     50.07 o 
  -4   2  10      653.75      596.34     36.61 o 
  -2   2  10     2807.96     3025.47     82.83 o 
   0   2  10     1008.75      996.13     70.77 o 
   2   2  10     2821.02     3158.08    149.65 o 
   4   2  10      800.42      874.30     84.10 o 
   6   2  10     1583.92     1625.44    107.31 o 
   8   2  10     2375.09     2406.12     93.93 o 
  10   2  10      225.03      207.99     51.61 o 
  12   2  10     1961.15     1953.73    157.38 o 
 -13   3  10      125.11       36.97     53.56 o 
 -11   3  10      464.49      523.52     64.39 o 
  -9   3  10      573.80      550.13     65.78 o 
  -7   3  10     1866.57     1863.80     53.88 o 
  -5   3  10      497.25      475.26     36.00 o 
  -3   3  10     1475.39     1478.37     55.00 o 
  -1   3  10     1551.43     1525.55     53.41 o 
   1   3  10     1321.09     1369.93     68.34 o 
   3   3  10     1709.39     1478.31    104.02 o 
   5   3  10      480.28      484.71     68.06 o 
   7   3  10     1810.14     1991.83    120.84 o 
   9   3  10      563.86      487.91     39.34 o 
  11   3  10      389.47      363.01     42.83 o 
  13   3  10      133.75      106.53     83.52 o 
 -12   4  10      154.64      145.78     55.09 o 
 -10   4  10     1051.35      951.59     61.48 o 
  -8   4  10       51.04       37.91     27.60 o 
  -6   4  10     1564.69     1478.91     73.42 o 
  -4   4  10      150.92       95.28     30.66 o 
  -2   4  10      832.55      891.46     50.98 o 
   0   4  10      375.99      297.27     36.35 o 
   2   4  10      816.48      763.49     57.64 o 
   4   4  10      120.91       69.18     34.00 o 
   6   4  10     1597.53     1468.06    104.99 o 
   8   4  10       59.01       51.62     43.89 o 
  10   4  10     1079.07      906.83     59.66 o 
  12   4  10      151.26       72.31     52.01 o 
 -13   5  10       88.76       59.77     49.91 o 
 -11   5  10     1314.75     1268.93    117.08 o 
  -9   5  10      302.27      182.94     37.42 o 
  -7   5  10     2221.04     2165.83     77.95 o 
  -5   5  10      870.94      770.74     50.94 o 
  -3   5  10     1896.55     1926.38     92.58 o 
  -1   5  10     3635.28     3808.25    153.57 o 
   1   5  10     3377.33     3389.92     88.85 o 
   3   5  10     2142.17     2126.95     70.84 o 
   5   5  10      914.15      838.38     70.40 o 
   7   5  10     2270.21     2165.07     87.20 o 
   9   5  10      312.12      202.62     56.07 o 
  11   5  10     1449.01     1527.10    159.51 o 
  13   5  10       89.92       57.62     52.20 o 
 -12   6  10     1200.02     1187.32     71.10 o 
 -10   6  10      265.13      194.10     40.09 o 
  -8   6  10     1382.78     1481.21    103.40 o 
  -6   6  10     2165.93     2151.32     76.61 o 
  -4   6  10      395.57      405.45     42.25 o 
  -2   6  10     2016.74     1929.85     70.27 o 
   0   6  10        2.03       12.91     25.12 o 
   2   6  10     2218.21     2216.16    140.80 o 
   4   6  10      366.07      290.21     36.22 o 
   6   6  10     2303.99     2389.99     75.60 o 
   8   6  10     1247.26     1267.17    102.67 o 
  10   6  10      245.51      226.40     40.76 o 
  12   6  10     1179.99     1100.90     88.74 o 
 -11   7  10      461.46      506.83     67.06 o 
  -9   7  10       48.54       52.72     33.14 o 
  -7   7  10     1135.17     1000.32     73.00 o 
  -5   7  10      188.19      178.83     36.23 o 
  -3   7  10      675.88      764.01     95.36 o 
  -1   7  10      839.12      866.95     52.18 o 
   1   7  10      935.26      835.20     51.31 o 
   3   7  10      591.92      563.24     44.36 o 
   5   7  10      142.77      182.46     32.70 o 
   7   7  10     1164.79     1198.66     73.06 o 
   9   7  10       56.87      117.55     56.26 o 
  11   7  10      424.54      332.74     63.22 o 
 -12   8  10      327.55      358.15     63.49 o 
 -10   8  10      232.69      300.71     58.16 o 
  -8   8  10      185.95      186.50     38.97 o 
  -6   8  10      884.88     1012.72     59.15 o 
  -4   8  10       17.71        9.23     28.88 o 
  -2   8  10      108.83      123.49     33.93 o 
   0   8  10        2.37       15.92     32.96 o 
   2   8  10      159.15      196.33     36.21 o 
   4   8  10        3.24       43.43     29.11 o 
   6   8  10      816.58      757.82     70.86 o 
   8   8  10      173.22      138.82     44.80 o 
  10   8  10      224.83      229.17     43.68 o 
  12   8  10      316.59      340.86     66.32 o 
 -11   9  10      985.92     1022.39     84.88 o 
  -9   9  10       31.64      -11.41     33.64 o 
  -7   9  10     2322.77     2518.18     87.36 o 
  -5   9  10      723.43      730.92     57.81 o 
  -3   9  10     1724.38     1815.02     71.77 o 
  -1   9  10     2367.77     2261.47     78.07 o 
   1   9  10     2570.86     2700.11     85.03 o 
   3   9  10     1731.82     1774.76    104.83 o 
   5   9  10      685.56      704.48     62.19 o 
   7   9  10     2358.50     2416.02    143.07 o 
   9   9  10       21.37       19.67     41.36 o 
  11   9  10      909.79      896.40     64.36 o 
 -10  10  10      397.53      314.65     77.34 o 
  -8  10  10      835.87      838.25     59.42 o 
  -6  10  10     1941.70     2058.86     79.50 o 
  -4  10  10     1667.07     1699.53     73.14 o 
  -2  10  10     3288.45     3249.46    151.63 o 
   0  10  10      199.01      176.16     37.51 o 
   2  10  10     3327.82     3295.04    139.93 o 
   4  10  10     1634.98     1690.92     71.06 o 
   6  10  10     2062.50     2350.30    103.46 o 
   8  10  10      799.06      812.56     73.95 o 
  10  10  10      378.60      408.29     60.25 o 
  -9  11  10      130.53      144.47     40.71 o 
  -7  11  10      476.33      481.22     50.29 o 
  -5  11  10      161.07      183.54     39.36 o 
  -3  11  10      897.67      903.60     58.60 o 
  -1  11  10      368.45      381.87     50.31 o 
   1  11  10      325.46      391.67     50.48 o 
   3  11  10      887.49      819.68     55.25 o 
   5  11  10      144.72      153.23     48.64 o 
   7  11  10      455.20      516.02     93.87 o 
   9  11  10      142.19      154.43     50.51 o 
  -8  12  10      320.88      369.59     47.46 o 
  -6  12  10      487.87      490.40     52.37 o 
  -4  12  10      332.73      320.53     45.44 o 
  -2  12  10      159.47      125.35     41.62 o 
   0  12  10       92.59       58.47     37.99 o 
   2  12  10      261.78      227.65     40.82 o 
   4  12  10      377.70      353.17     43.86 o 
   6  12  10      509.45      645.40    190.83 o 
   8  12  10      346.31      394.97     80.43 o 
  -7  13  10     1248.18     1302.93     72.37 o 
  -5  13  10       55.55       23.60     48.26 o 
  -3  13  10     1519.47     1554.12     74.79 o 
  -1  13  10      324.65      328.97     45.71 o 
   1  13  10      210.63      195.67     40.53 o 
   3  13  10     1847.98     1910.50     78.12 o 
   5  13  10       33.99       23.20     45.68 o 
   7  13  10     1369.61     1567.07    110.40 o 
  -6  14  10      110.65       71.59     64.54 o 
  -4  14  10      483.41      389.85     73.76 o 
  -2  14  10      708.63      799.93     59.86 o 
   0  14  10       45.62       -3.17     37.57 o 
   2  14  10      661.88      699.44     57.06 o 
   4  14  10      494.42      473.40     65.26 o 
   6  14  10      124.20      214.88     58.30 o 
  -5  15  10      164.35       92.38     42.19 o 
  -3  15  10      176.08      187.19     45.58 o 
  -1  15  10        8.43       23.59     35.61 o 
   1  15  10       10.88       32.83     36.64 o 
   3  15  10      155.48       38.86     41.74 o 
   5  15  10      139.68      137.64     55.70 o 
  -2  16  10      268.15      255.56     47.21 o 
   0  16  10        2.80       65.56     39.23 o 
   2  16  10      282.15      298.46     69.79 o 
   2   0  11     1690.23     1690.69     84.62 o 
   4   0  11     1462.17     1478.69     79.48 o 
   6   0  11     3602.39     3725.40     99.26 o 
   8   0  11      214.40      174.86     37.65 o 
  10   0  11      359.10      376.36     62.10 o 
  12   0  11      524.58      468.20     89.90 o 
 -11   1  11      481.05      406.71     72.12 o 
  -9   1  11       52.15       38.75     38.72 o 
  -7   1  11     1733.24     1843.60    102.60 o 
  -5   1  11      247.12      171.30     31.03 o 
  -3   1  11     1517.52     1380.02     77.85 o 
  -1   1  11      817.85      863.93    108.95 o 
   1   1  11      867.08      858.99     65.69 o 
   3   1  11     1676.87     1775.86    120.65 o 
   5   1  11      275.55      280.54     63.80 o 
   7   1  11     1607.02     1594.28    120.35 o 
   9   1  11       43.12       46.40     64.00 o 
  11   1  11      497.89      443.61     68.82 o 
 -12   2  11        1.30      -17.87     49.68 o 
 -10   2  11      578.05      541.53     55.41 o 
  -8   2  11      155.83      103.85     48.29 o 
  -6   2  11      601.32      647.94     43.36 o 
  -4   2  11      294.27      303.78     34.38 o 
  -2   2  11       84.36       46.69     25.54 o 
   0   2  11     1013.93     1083.06     70.85 o 
   2   2  11      115.98      151.39     56.84 o 
   4   2  11      334.77      354.59     70.76 o 
   6   2  11      553.99      421.49     70.96 o 
   8   2  11      136.02       86.34     42.42 o 
  10   2  11      573.05      604.59     91.45 o 
  12   2  11        0.36        9.47     69.80 o 
 -11   3  11      847.59      744.26     62.79 o 
  -9   3  11       69.12      104.86     48.01 o 
  -7   3  11     2374.29     2293.81     75.35 o 
  -5   3  11      444.11      378.44     37.48 o 
  -3   3  11     1765.24     1830.11     61.17 o 
  -1   3  11      599.79      648.56     47.82 o 
   1   3  11      546.20      584.16     59.85 o 
   3   3  11     2006.75     2108.22    131.09 o 
   5   3  11      454.76      488.00     75.60 o 
   7   3  11     2364.73     2400.75    139.59 o 
   9   3  11       51.23       18.50     52.98 o 
  11   3  11      899.93     1048.89    109.82 o 
 -10   4  11      410.31      422.43     66.17 o 
  -8   4  11      618.04      501.54     50.00 o 
  -6   4  11     3127.03     3045.71     93.44 o 
  -4   4  11      668.90      630.67     61.02 o 
  -2   4  11     5528.61     5386.10    120.95 o 
   0   4  11      560.05      523.32     45.94 o 
   2   4  11     5699.56     5724.31    193.83 o 
   4   4  11      815.94      744.74     62.40 o 
   6   4  11     3177.37     3245.63    111.27 o 
   8   4  11      574.23      792.32     88.74 o 
  10   4  11      420.02      322.88     87.78 o 
 -11   5  11      546.73      543.49    112.72 o 
  -9   5  11      210.92      210.80     43.29 o 
  -7   5  11      768.93      834.35     57.73 o 
  -5   5  11     1388.06     1340.78     66.42 o 
  -3   5  11      499.20      504.66     47.96 o 
  -1   5  11     1255.32     1310.31     64.08 o 
   1   5  11     1385.26     1389.66     68.93 o 
   3   5  11      530.02      481.34     54.23 o 
   5   5  11     1521.50     1607.79     83.32 o 
   7   5  11      697.01      563.02     82.17 o 
   9   5  11      229.01      185.42     64.00 o 
  11   5  11      523.49      452.96     56.19 o 
 -10   6  11      737.72      657.32     57.44 o 
  -8   6  11       30.40       43.45     35.17 o 
  -6   6  11      499.98      536.68     50.59 o 
  -4   6  11      170.80      197.54     60.28 o 
  -2   6  11      476.92      474.53     45.84 o 
   0   6  11      277.85      314.35     40.51 o 
   2   6  11      582.79      496.12     72.78 o 
   4   6  11      270.44      159.16     61.48 o 
   6   6  11      521.41      470.36     67.19 o 
   8   6  11       30.63       29.58     51.24 o 
  10   6  11      767.73      768.99     59.52 o 
  -9   7  11      244.29      253.60     43.39 o 
  -7   7  11     1264.15     1270.40     68.73 o 
  -5   7  11      373.08      330.59     43.51 o 
  -3   7  11      193.02       90.47     36.21 o 
  -1   7  11      411.23      382.15     55.94 o 
   1   7  11      565.84      478.97     47.51 o 
   3   7  11      357.97      370.03     42.95 o 
   5   7  11      352.32      419.20     52.47 o 
   7   7  11     1231.59     1445.24    116.59 o 
   9   7  11      255.58      117.94     63.22 o 
 -10   8  11      118.87       43.71     38.60 o 
  -8   8  11      720.03      690.21     67.81 o 
  -6   8  11      757.21      797.02     57.98 o 
  -4   8  11      187.89      113.66     41.75 o 
  -2   8  11     1414.40     1470.32     72.58 o 
   0   8  11      255.15      240.33     39.43 o 
   2   8  11     1224.86     1240.06     74.59 o 
   4   8  11      102.78       51.72     33.53 o 
   6   8  11      906.77      908.52    101.12 o 
   8   8  11      661.23      471.57     83.72 o 
  10   8  11      106.87      132.51     42.25 o 
  -9   9  11      117.33       26.42     40.26 o 
  -7   9  11       92.44       67.07     38.83 o 
  -5   9  11      280.60      269.18     44.81 o 
  -3   9  11      550.82      555.84     78.42 o 
  -1   9  11      834.17      851.30     58.56 o 
   1   9  11      853.65      977.60     60.33 o 
   3   9  11      483.82      387.95     45.31 o 
   5   9  11      186.60      157.37     51.64 o 
   7   9  11       59.42       -2.71     55.68 o 
   9   9  11      110.86       50.27     60.13 o 
  -8  10  11      202.45      155.81     46.73 o 
  -6  10  11     1077.49     1015.98     65.18 o 
  -4  10  11      728.77      659.65     55.01 o 
  -2  10  11      385.33      461.24     53.53 o 
   0  10  11        4.89        7.42     34.47 o 
   2  10  11      350.83      351.30     46.50 o 
   4  10  11      654.54      669.46     52.86 o 
   6  10  11     1031.52      973.02    179.71 o 
   8  10  11      198.76      133.60     66.51 o 
  -7  11  11     1172.59     1067.20     68.89 o 
  -5  11  11       48.62       78.22     39.39 o 
  -3  11  11     1663.35     1700.40     78.52 o 
  -1  11  11     1410.01     1582.27     76.61 o 
   1  11  11     1292.09     1204.55     68.19 o 
   3  11  11     1711.94     1701.33    102.92 o 
   5  11  11       37.36       10.01     45.16 o 
   7  11  11     1176.86     1125.47     83.16 o 
  -6  12  11      312.78      304.35     83.86 o 
  -4  12  11      745.03      729.83    142.13 o 
  -2  12  11     1547.16     1626.70     78.75 o 
   0  12  11      328.71      303.90     45.99 o 
   2  12  11     1580.78     1639.96     77.58 o 
   4  12  11      841.19      705.27     57.60 o 
   6  12  11      282.33      350.17     63.71 o 
  -5  13  11      309.56      255.36     47.11 o 
  -3  13  11      106.65       89.68     41.48 o 
  -1  13  11      237.89      199.36     45.43 o 
   1  13  11      264.00      164.25     42.64 o 
   3  13  11       88.44       72.18     39.30 o 
   5  13  11      351.99      326.50     62.56 o 
  -2  14  11      477.49      421.37     76.21 o 
   0  14  11       55.13       66.86     40.98 o 
   2  14  11      519.58      410.07     62.61 o 
   0   0  12       57.89       34.61     53.75 o 
   2   0  12       63.38       41.11     41.27 o 
   4   0  12      624.03      721.95     90.48 o 
   6   0  12      314.46      239.83     73.47 o 
   8   0  12       20.53      -47.37     64.77 o 
  -9   1  12       35.35      138.41     55.26 o 
  -7   1  12      823.23      734.45     57.75 o 
  -5   1  12      356.37      365.65     45.62 o 
  -3   1  12      277.36      313.92     43.19 o 
  -1   1  12      387.93      344.97     89.71 o 
   1   1  12      341.88      331.55     50.92 o 
   3   1  12      346.32      351.89     76.56 o 
   5   1  12      308.09      245.93     68.25 o 
   7   1  12      777.51      690.36     70.09 o 
   9   1  12       41.87       36.74     68.25 o 
  -8   2  12      521.60      461.74     65.66 o 
  -6   2  12     1726.23     1817.86     66.97 o 
  -4   2  12     1073.94      918.59     60.25 o 
  -2   2  12     1405.14     1525.68     94.79 o 
   0   2  12       87.62      125.56     46.67 o 
   2   2  12     1351.83     1242.62    114.07 o 
   4   2  12     1183.26     1136.86    110.01 o 
   6   2  12     1615.02     1889.55    133.41 o 
   8   2  12      566.90      504.68     60.99 o 
  -9   3  12      364.29      409.63     66.70 o 
  -7   3  12      281.01      323.13     46.40 o 
  -5   3  12     2056.75     1985.99     83.72 o 
  -3   3  12      895.81      912.26     74.32 o 
  -1   3  12     2327.90     2384.38    106.71 o 
   1   3  12     2350.26     2375.63    104.96 o 
   3   3  12      881.01      912.57     72.46 o 
   5   3  12     2072.06     2167.58    140.75 o 
   7   3  12      337.87      341.25     73.66 o 
   9   3  12      373.11      337.58     90.48 o 
  -8   4  12      135.60      187.04     44.19 o 
  -6   4  12      508.64      472.75     51.12 o 
  -4   4  12     1081.47     1052.71     64.03 o 
  -2   4  12      328.17      264.85     52.30 o 
   0   4  12     2106.67     2049.71     99.03 o 
   2   4  12      358.35      354.59     55.78 o 
   4   4  12     1162.53     1119.56     76.29 o 
   6   4  12      490.45      370.70     52.77 o 
   8   4  12      137.10       52.59     60.71 o 
  -9   5  12       29.03      -10.52     38.54 o 
  -7   5  12      893.10      779.70     61.13 o 
  -5   5  12      617.39      600.22     81.73 o 
  -3   5  12     1393.23     1315.03     69.67 o 
  -1   5  12     1575.94     1572.84     94.26 o 
   1   5  12     1623.52     1652.90     92.01 o 
   3   5  12     1367.03     1253.69     80.80 o 
   5   5  12      556.53      340.54     54.33 o 
   7   5  12      970.13      899.82    100.93 o 
   9   5  12       24.35        8.70     55.88 o 
  -8   6  12      321.08      217.46     46.09 o 
  -6   6  12      980.49      915.38     64.55 o 
  -4   6  12        0.28      -28.55     32.10 o 
  -2   6  12     1720.06     1635.42     75.90 o 
   0   6  12       71.67       -9.14     40.32 o 
   2   6  12     1601.11     1479.30     88.43 o 
   4   6  12        8.06       -3.93     39.43 o 
   6   6  12     1010.04     1048.12    109.05 o 
   8   6  12      331.91      346.09     76.18 o 
  -7   7  12      512.05      434.44     54.02 o 
  -5   7  12      369.58      422.99     58.20 o 
  -3   7  12      201.96      120.03     44.20 o 
  -1   7  12      689.97      666.46     55.16 o 
   1   7  12      693.59      614.41     70.49 o 
   3   7  12      129.93      152.33     88.45 o 
   5   7  12      370.39      343.15    103.73 o 
   7   7  12      414.73      305.87     77.72 o 
  -6   8  12      479.78      441.31     62.14 o 
  -4   8  12      504.62      521.76     58.90 o 
  -2   8  12      115.09       67.01     39.93 o 
   0   8  12      913.27      864.98     62.42 o 
   2   8  12      115.80      124.73     40.36 o 
   4   8  12      413.55      453.01     59.88 o 
   6   8  12      488.35      552.96     93.39 o 
  -5   9  12      284.37      250.40     48.21 o 
  -3   9  12     1582.02     1723.92     80.80 o 
  -1   9  12      698.10      587.87     73.39 o 
   1   9  12      667.17      616.46     61.46 o 
   3   9  12     1416.19     1457.70     72.63 o 
   5   9  12      249.90      244.97     77.72 o 
  -4  10  12      463.59      414.69     53.89 o 
  -2  10  12     1973.59     2048.99     86.56 o 
   0  10  12      255.70      256.85     47.27 o 
   2  10  12     1951.09     1946.85     84.36 o 
   4  10  12      463.53      426.37     50.39 o 
  -3  11  12      357.45      329.43     52.77 o 
  -1  11  12      742.54      842.17     69.19 o 
   1  11  12      790.73      816.46     64.68 o 
   3  11  12      372.28      297.22     48.54 o 
   2   0  13      502.39      504.99    130.70 o 
   4   0  13       39.83       40.09     48.30 o 
   6   0  13      464.42      304.44     61.88 o 
  -5   1  13      580.55      563.51    118.81 o 
  -3   1  13      232.52      243.71     46.38 o 
  -1   1  13     1133.22     1023.59    118.34 o 
   1   1  13     1112.83     1160.26    121.61 o 
   3   1  13      203.57       47.56     63.03 o 
   5   1  13      585.39      510.29     67.75 o 
  -6   2  13      282.33      290.72     59.36 o 
  -4   2  13      842.51      794.02     64.90 o 
  -2   2  13      145.56      197.05     57.20 o 
   0   2  13     1610.52     1449.21     93.03 o 
   2   2  13      167.76      189.67     74.63 o 
   4   2  13      839.80      690.43     99.57 o 
   6   2  13      318.04      169.33     56.20 o 
  -5   3  13      160.13      103.69     66.51 o 
  -3   3  13      664.79      560.17     71.22 o 
  -1   3  13      688.68      633.97     72.46 o 
   1   3  13      659.11      659.64     70.66 o 
   3   3  13      605.47      570.11     66.99 o 
   5   3  13      179.29      231.61     52.82 o 
  -4   4  13       95.49       91.84     52.75 o 
  -2   4  13     1832.31     1874.93    103.15 o 
   0   4  13      131.32      105.56    102.96 o 
   2   4  13     1821.81     1781.47     98.43 o 
   4   4  13      103.79       95.14     50.01 o 
  -5   5  13      488.58      375.04     88.16 o 
  -3   5  13      543.47      443.38     69.12 o 
  -1   5  13      951.09      933.92     82.42 o 
   1   5  13      960.58      890.75     78.39 o 
   3   5  13      548.16      482.59     65.69 o 
   5   5  13      510.60      389.43     60.15 o 
  -4   6  13     1015.63     1003.04    116.02 o 
  -2   6  13      258.31      237.78     60.58 o 
   0   6  13     1283.53     1250.77     91.43 o 
   2   6  13      249.46      256.33     84.10 o 
   4   6  13      876.95      829.75     76.08 o 
  -3   7  13      550.34      577.15     58.95 o 
  -1   7  13      296.29      227.63     60.93 o 
   1   7  13      349.17      351.35     61.81 o 
   3   7  13      499.02      487.52     65.83 o 
                                                 
